# Supplementary material for: The Chromosome-Level Genome of Miracle Fruit (Synsepalum dulcificum) Provides New Insights Into the Evolution and Function of Miraculin
Source: Front Plant Sci. 2022 Jan 3;12:804662. doi: 10.3389/fpls.2021.804662 (PMC8763355; doi:10.3389/fpls.2021.804662)
Supplement: Supplementary file 2 [file Table_1.XLSX]

## Sheet: Sheet1
Supplementary Table 1. Mapping ratio of RNA-seq data to assembled genome of S. dulcificum.
Tissue	Mapping ratio
flower_1	0.9799
flower_2	0.9747
flower_3	0.9791
fruit_T1_1	0.9812
fruit_T1_2	0.9811
fruit_T1_3	0.9806
fruit_T2_1	0.9011
fruit_T2_2	0.9827
fruit_T2_3	0.9122
fruit_T3_1	0.9823
fruit_T3_2	0.9821
fruit_T3_3	0.9816
leaf_1	0.9743
leaf_2	0.9767
leaf_3	0.9751
root_1	0.9757
root_2	0.9656
root_3	0.9736
seed_T1_1	0.9813
seed_T1_2	0.9824
seed_T1_3	0.9812
seed_T2_1	0.9822
seed_T2_2	0.9781
seed_T2_3	0.9783
seed_T3_1	0.982
seed_T3_2	0.9817
seed_T3_3	0.9827
stem_1	0.9779
stem_2	0.9684

## Sheet: Sheet2
Supplementary Table 2 . Overview of Benchmarking Universal Single-Copy Orthologs (BUSCO).
Type	Number	Percentage(%)
Complete BUSCOs (C)	1326	0.964364
Complete and single-copy BUSCOs (S)	1274	0.926545
Complete and duplicated BUSCOs (D)	52	0.0378182
Fragmented BUSCOs (F)	7	0.00509091
Missing BUSCOs (M)	42	0.0305455
Total BUSCO groups searched	1375	1

## Sheet: Sheet3
Supplementary Table 3. Statistics of repeat sequences in S. dulcificum genome.
Type	Number	Length (bp)	Percentage (%)
Retroelements:	35899	20023838	3.52
SINEs	0	0	0
LINEs	35899	20023838	3.52
LTR elements	510317	227985092	40.2
Ty1/Copia	122056	59667678	10.52
Gypsy/DIRS1	129589	94242926	16.62
other	258672	227985092	13.06
DNA transposons:	2178	7593278	1.33
Unclassified	108679	49498004	8.7

## Sheet: Sheet4
Supplementary Table 4. Identificatiion of transcription factors in S. dulcificum.
Gene	TF	TF Family
Chr01G0008610	RAV	related related to ABI3/VP1 1
Chr03G0107220	RAV	related related to ABI3/VP1 1
Chr10G0287650	RAV	RAV RAV family protein
Chr01G0000500	TCP	TCP TCP family protein
Chr01G0004200	NAC	NAC NAC domain containing protein 96
Chr01G0004250	GeBP	DNA-binding DNA-binding storekeeper protein-related transcriptional regulator
Chr01G0004320	HSF	heat heat shock transcription factor A8
Chr01G0005570	NAC	NAC NAC domain containing protein 1
Chr01G0006010	GRAS	GRAS GRAS family protein
Chr01G0007850	bHLH	bHLH bHLH family protein
Chr01G0008070	LBD	LOB LOB domain-containing protein 42
Chr01G0008500	bZIP	bZIP bZIP family protein
Chr01G0008690	NAC	NAC NAC family protein
Chr01G0008800	bHLH	bHLH bHLH family protein
Chr01G0008820	TCP	TCP TCP domain protein 12
Chr01G0009680	bZIP	basic basic leucine-zipper 42
Chr01G0009830	bHLH	bHLH bHLH family protein
Chr01G0009950	bHLH	BES1-interacting BES1-interacting Myc-like protein 2
Chr01G0010470	SBP	SBP SBP family protein
Chr01G0010480	YABBY	YABBY YABBY family protein
Chr01G0010850	WRKY	WRKY WRKY DNA-binding protein 57
Chr01G0010860	WRKY	WRKY WRKY DNA-binding protein 28
Chr01G0010990	WRKY	WRKY WRKY DNA-binding protein 3
Chr01G0011340	NAC	NAC-like, NAC-like, activated by AP3/PI
Chr01G0011480	Dof	cycling cycling DOF factor 2
Chr01G0011600	ZF-HD	zinc zinc finger homeodomain 1
Chr01G0011640	NAC	NAC NAC family protein
Chr01G0011670	TCP	TEOSINTE TEOSINTE BRANCHED, cycloidea and PCF (TCP) 14
Chr01G0011780	bHLH	bHLH bHLH family protein
Chr01G0011920	WRKY	WRKY WRKY DNA-binding protein 72
Chr01G0013300	bHLH	bHLH bHLH family protein
Chr01G0013450	bHLH	bHLH bHLH family protein
Chr01G0014860	GRAS	RGA-like RGA-like 1
Chr01G0015440	SBP	squamosa squamosa promoter binding protein-like 2
Chr01G0015550	CAMTA	Calmodulin-binding Calmodulin-binding transcription activator protein with CG-1 and Ankyrin domains
Chr01G0015630	SBP	SBP SBP family protein
Chr01G0015650	WRKY	WRKY WRKY DNA-binding protein 75
Chr01G0015720	TCP	TCP TCP family protein
Chr01G0015860	NAC	NAC NAC domain containing protein 83
Chr01G0016020	bHLH	bHLH bHLH family protein
Chr01G0016150	Trihelix	Trihelix Trihelix family protein
Chr01G0016370	Trihelix	Trihelix Trihelix family protein
Chr01G0016440	bZIP	bZIP bZIP family protein
Chr01G0016460	bZIP	bZIP bZIP family protein
Chr01G0017060	bZIP	bZIP bZIP family protein
Chr01G0017070	bZIP	ABA-responsive ABA-responsive element binding protein 3
Chr01G0017860	bHLH	bHLH bHLH family protein
Chr01G0018050	ZF-HD	homeobox homeobox protein 22
Chr01G0018550	GATA	GATA-type GATA-type zinc finger protein with TIFY domain
Chr01G0018790	bHLH	beta beta HLH protein 93
Chr01G0019210	bZIP	basic basic leucine-zipper 5
Chr01G0019540	bHLH	ROOT ROOT HAIR DEFECTIVE 6-LIKE 2
Chr01G0020010	WRKY	WRKY WRKY DNA-binding protein 7
Chr01G0020160	NAC	NAC NAC domain containing protein 53
Chr01G0020180	bHLH	bHLH bHLH family protein
Chr01G0020250	HSF	heat heat shock transcription factor B4
Chr01G0020300	bZIP	abscisic abscisic acid responsive elements-binding factor 2
Chr01G0020740	Dof	OBF OBF binding protein 1
Chr01G0021490	ZF-HD	homeobox homeobox protein 24
Chr01G0021670	bHLH	bHLH bHLH family protein
Chr01G0021700	bZIP	basic basic leucine-zipper 44
Chr01G0022010	SRS	SHI-related SHI-related sequence 5
Chr01G0022120	BBR-BPC	basic basic pentacysteine 6
Chr01G0023540	NAC	NAC NAC family protein
Chr01G0023760	HSF	Winged Winged helix-turn-helix transcription repressor DNA-binding
Chr01G0023770	bZIP	basic basic region/leucine zipper motif 60
Chr01G0023820	SBP	squamosa squamosa promoter binding protein-like 14
Chr01G0024100	bZIP	VIRE2-interacting VIRE2-interacting protein 1
Chr01G0024220	Dof	Dof Dof family protein
Chr01G0024430	GRAS	SCARECROW-like SCARECROW-like 1
Chr01G0024440	GRAS	SCARECROW-like SCARECROW-like 1
Chr01G0025140	NAC	NAC NAC family protein
Chr01G0025690	GRAS	GRAS GRAS family protein
Chr01G0026050	WRKY	WRKY WRKY DNA-binding protein 4
Chr01G0026090	bHLH	bHLH bHLH family protein
Chr01G0026390	NAC	vascular vascular related NAC-domain protein 7
Chr01G0026540	ZF-HD	homeobox homeobox protein 31
Chr01G0027440	Whirly	WHIRLY WHIRLY 2
Chr01G0028020	bHLH	bHLH bHLH family protein
Chr01G0028180	NAC	NAC NAC domain containing protein 83
Chr01G0028290	GRAS	GRAS GRAS family protein
Chr01G0028300	GRAS	GRAS GRAS family protein
Chr01G0028470	SBP	SBP SBP family protein
Chr01G0029120	Trihelix	Trihelix Trihelix family protein
Chr01G0029280	FAR1	FAR1-related FAR1-related sequence 5
Chr01G0029610	NAC	NAC NAC domain containing protein 44
Chr01G0029790	LBD	LOB LOB domain-containing protein 25
Chr01G0031460	bHLH	bHLH bHLH family protein
Chr01G0031520	bHLH	bHLH bHLH family protein
Chr01G0031550	NAC	NAC NAC family protein
Chr01G0031580	ZF-HD	mini mini zinc finger 2
Chr01G0031590	ZF-HD	homeobox homeobox protein 30
Chr01G0031650	Dof	cycling cycling DOF factor 2
Chr01G0031730	FAR1	FAR1-related FAR1-related sequence 4
Chr01G0031770	NAC	NAC NAC domain containing protein 100
Chr01G0032060	FAR1	FAR1-related FAR1-related sequence 5
Chr01G0032370	TCP	plastid plastid transcription factor 1
Chr01G0033290	TCP	TCP TCP family protein
Chr01G0033470	LBD	LOB LOB domain-containing protein 41
Chr01G0033510	bHLH	BR BR enhanced expression 3
Chr01G0034280	bHLH	beta beta HLH protein 93
Chr01G0034650	bHLH	bHLH bHLH family protein
Chr01G0034730	bZIP	basic basic leucine-zipper 6
Chr01G0035020	GRAS	GRAS GRAS family protein
Chr01G0035250	LBD	LOB LOB domain-containing protein 38
Chr01G0035670	WRKY	WRKY WRKY DNA-binding protein 7
Chr01G0035900	bHLH	bHLH bHLH family protein
Chr01G0036100	HSF	heat heat shock factor 4
Chr01G0036190	FAR1	FAR1-related FAR1-related sequence 5
Chr01G0036360	LBD	ASYMMETRIC ASYMMETRIC LEAVES 2-like 1
Chr01G0036370	LBD	ASYMMETRIC ASYMMETRIC LEAVES 2-like 1
Chr01G0036490	Dof	Dof Dof family protein
Chr01G0036570	Dof	OBF OBF binding protein 1
Chr01G0037150	BES1	BES1/BZR1 BES1/BZR1 homolog 1
Chr01G0037160	BES1	BES1/BZR1 BES1/BZR1 homolog 2
Chr01G0037400	GRAS	GRAS GRAS family protein
Chr01G0037490	GATA	GATA GATA family protein
Chr01G0037910	bZIP	basic basic leucine-zipper 2
Chr01G0038060	SRS	Lateral Lateral root primordium (LRP) protein-related
Chr01G0038180	GATA	GATA GATA transcription factor 5
Chr01G0038430	NAC	vascular vascular related NAC-domain protein 1
Chr01G0038480	BBR-BPC	basic basic pentacysteine 6
Chr01G0038670	bHLH	bHLH bHLH family protein
Chr01G0039020	bZIP	basic basic region/leucine zipper motif 27
Chr01G0039360	NAC	NAC NAC domain containing protein 36
Chr01G0039630	Nin-like	RWP-RK RWP-RK domain-containing protein
Chr01G0040450	NAC	NAC NAC domain containing protein 28
Chr01G0041300	GRAS	GRAS GRAS family protein
Chr01G0041330	GRAS	GRAS GRAS family protein
Chr01G0041450	Dof	Dof Dof family protein
Chr01G0041820	bHLH	bHLH bHLH family protein
Chr01G0041910	ZF-HD	homeobox homeobox protein 22
Chr01G0042000	bHLH	bHLH bHLH family protein
Chr01G0042530	CAMTA	signal signal responsive 1
Chr01G0043200	bZIP	bZIP bZIP family protein
Chr01G0043340	NF-YB	nuclear nuclear factor Y, subunit B3
Chr01G0043690	WRKY	WRKY WRKY DNA-binding protein 51
Chr01G0043900	WRKY	WRKY WRKY DNA-binding protein 13
Chr01G0044800	GRAS	RGA-like RGA-like 1
Chr01G0044810	GRAS	GRAS GRAS family protein
Chr01G0045440	bHLH	bHLH bHLH family protein
Chr01G0045640	NAC	NAC NAC domain containing protein 82
Chr01G0045770	GeBP	DNA-binding DNA-binding storekeeper protein-related transcriptional regulator
Chr01G0046590	NF-YB	nuclear nuclear factor Y, subunit B7
Chr01G0047000	NAC	NAC NAC family protein
Chr02G0049010	bHLH	bHLH bHLH family protein
Chr02G0049240	Nin-like	Nin-like Nin-like family protein
Chr02G0049300	GRAS	GRAS GRAS family protein
Chr02G0049650	FAR1	FAR1 FAR1 family protein
Chr02G0049690	FAR1	FAR1 FAR1 family protein
Chr02G0049700	FAR1	FAR1 FAR1 family protein
Chr02G0049710	FAR1	FAR1 FAR1 family protein
Chr02G0050480	bHLH	bHLH bHLH family protein
Chr02G0050660	GeBP	DNA-binding DNA-binding storekeeper protein-related transcriptional regulator
Chr02G0050770	HSF	heat heat shock transcription factor A2
Chr02G0050800	HSF	heat heat shock transcription factor A2
Chr02G0050910	bHLH	bHLH bHLH family protein
Chr02G0051650	SBP	squamosa squamosa promoter-binding protein-like 12
Chr02G0052290	WRKY	WRKY WRKY DNA-binding protein 23
Chr02G0052510	bZIP	basic basic region/leucine zipper motif 53
Chr02G0052620	GATA	GATA GATA transcription factor 16
Chr02G0053780	SBP	squamosa squamosa promoter binding protein-like 7
Chr02G0053950	FAR1	FAR1-related FAR1-related sequence 7
Chr02G0054590	NF-YC	nuclear nuclear factor Y, subunit C9
Chr02G0055390	bHLH	bHLH bHLH family protein
Chr02G0055500	bHLH	bHLH bHLH family protein
Chr02G0055680	bZIP	G-box G-box binding factor 4
Chr02G0057480	GATA	GATA GATA transcription factor 1
Chr02G0058740	ZF-HD	homeobox homeobox protein 31
Chr02G0060130	NAC	NAC NAC family protein
Chr02G0060970	bZIP	G-box G-box binding factor 4
Chr02G0061060	Trihelix	Trihelix Trihelix family protein
Chr02G0061650	WRKY	WRKY WRKY DNA-binding protein 13
Chr02G0061660	WRKY	WRKY WRKY DNA-binding protein 13
Chr02G0061800	WRKY	WRKY WRKY DNA-binding protein 51
Chr02G0062470	NAC	NAC NAC domain containing protein 47
Chr02G0064050	bHLH	bHLH bHLH family protein
Chr02G0064370	ZF-HD	homeobox homeobox protein 22
Chr02G0065050	bHLH	bHLH bHLH family protein
Chr02G0065150	GRAS	GRAS GRAS family protein
Chr02G0065280	GeBP	DNA-binding DNA-binding storekeeper protein-related transcriptional regulator
Chr02G0066110	NAC	NAC NAC domain containing protein 28
Chr02G0066480	FAR1	FAR1-related FAR1-related sequence 5
Chr02G0067560	bZIP	bZIP bZIP family protein
Chr02G0068180	BBR-BPC	basic basic pentacysteine 6
Chr02G0068190	NAC	vascular vascular related NAC-domain protein 1
Chr02G0068320	GATA	GATA GATA transcription factor 5
Chr02G0068380	SRS	Lateral Lateral root primordium (LRP) protein-related
Chr02G0068660	bZIP	basic basic leucine-zipper 44
Chr02G0068700	bHLH	bHLH bHLH family protein
Chr02G0069020	bHLH	cryptochrome-interacting cryptochrome-interacting basic-helix-loop-helix 1
Chr02G0069050	ZF-HD	homeobox homeobox protein 24
Chr02G0069090	GATA	GATA GATA family protein
Chr02G0069180	GRAS	GRAS GRAS family protein
Chr02G0069430	GRAS	GRAS GRAS family protein
Chr02G0069440	bZIP	G-box G-box binding factor 1
Chr02G0069480	BES1	BES1 BES1 family protein
Chr02G0069890	Dof	OBF OBF binding protein 1
Chr02G0069980	Dof	Dof Dof family protein
Chr02G0070100	LBD	ASYMMETRIC ASYMMETRIC LEAVES 2-like 1
Chr02G0070410	HSF	heat heat shock factor 4
Chr02G0070500	bHLH	bHLH bHLH family protein
Chr02G0070740	WRKY	WRKY WRKY DNA-binding protein 7
Chr02G0071320	GRAS	GRAS GRAS family protein
Chr02G0071820	bZIP	basic basic leucine-zipper 6
Chr02G0071870	bHLH	bHLH bHLH family protein
Chr02G0072170	bHLH	bHLH bHLH family protein
Chr02G0072190	bHLH	bHLH bHLH family protein
Chr02G0072200	bHLH	bHLH bHLH family protein
Chr02G0072220	bHLH	bHLH bHLH family protein
Chr02G0072230	bHLH	bHLH bHLH family protein
Chr02G0072240	bHLH	bHLH bHLH family protein
Chr02G0072250	bHLH	bHLH bHLH family protein
Chr02G0072260	bHLH	bHLH bHLH family protein
Chr02G0072270	bHLH	bHLH bHLH family protein
Chr02G0072410	bHLH	beta beta HLH protein 93
Chr02G0072600	bHLH	ROOT ROOT HAIR DEFECTIVE6
Chr02G0073240	LBD	LOB LOB domain-containing protein 41
Chr02G0073490	TCP	TCP TCP family protein
Chr02G0073910	bZIP	basic basic leucine-zipper 42
Chr02G0074010	bHLH	BES1-interacting BES1-interacting Myc-like protein 2
Chr02G0074130	GRAS	scarecrow-like scarecrow-like 3
Chr02G0074300	TCP	plastid plastid transcription factor 1
Chr02G0074860	WRKY	WRKY WRKY DNA-binding protein 4
Chr02G0075030	NAC	NAC NAC domain containing protein 100
Chr02G0075210	SBP	SBP SBP family protein
Chr02G0075360	ZF-HD	homeobox homeobox protein 30
Chr02G0075370	ZF-HD	mini mini zinc finger 2
Chr02G0075420	NAC	NAC NAC family protein
Chr02G0075540	bHLH	bHLH bHLH family protein
Chr02G0075730	WRKY	WRKY WRKY DNA-binding protein 72
Chr02G0075890	LBD	LOB LOB domain-containing protein 27
Chr02G0076160	E2F/DP	DP-E2F-like DP-E2F-like 1
Chr02G0077080	LBD	LBD LBD family protein
Chr02G0077290	NAC	NAC NAC domain containing protein 85
Chr02G0077450	GATA	GATA GATA transcription factor 11
Chr02G0077830	Trihelix	Trihelix Trihelix family protein
Chr02G0078480	SBP	SBP SBP family protein
Chr02G0078490	WRKY	WRKY WRKY DNA-binding protein 75
Chr02G0078530	TCP	TCP TCP family protein
Chr02G0078580	GRAS	RGA-like RGA-like 1
Chr02G0078660	NAC	NAC NAC domain containing protein 41
Chr02G0078810	bHLH	bHLH bHLH family protein
Chr03G0079080	WRKY	WRKY WRKY family protein
Chr03G0081290	GRAS	scarecrow-like scarecrow-like 5
Chr03G0081990	bHLH	bHLH bHLH family protein
Chr03G0083470	NAC	NAC NAC domain containing protein 25
Chr03G0083640	Dof	DOF DOF zinc finger protein 1
Chr03G0083990	HSF	heat heat shock transcription factor B2A
Chr03G0084210	bHLH	bHLH bHLH family protein
Chr03G0084370	Dof	TARGET TARGET OF MONOPTEROS 6
Chr03G0084380	Dof	Dof Dof family protein
Chr03G0084390	SBP	squamosa squamosa promoter binding protein-like 4
Chr03G0084610	NAC	NAC NAC domain containing protein 73
Chr03G0084660	NAC	NAC NAC domain containing protein 2
Chr03G0084810	VOZ	vascular vascular plant one zinc finger protein
Chr03G0084920	LBD	LOB LOB domain-containing protein 28
Chr03G0084930	LBD	LOB LOB domain-containing protein 2
Chr03G0085450	Dof	Dof Dof family protein
Chr03G0085500	Trihelix	sequence-specific sequence-specific DNA binding transcription factors
Chr03G0085730	WRKY	WRKY WRKY DNA-binding protein 65
Chr03G0085870	HSF	heat heat shock transcription factor A4A
Chr03G0085880	BES1	BES1/BZR1 BES1/BZR1 homolog 4
Chr03G0086790	WRKY	WRKY WRKY DNA-binding protein 28
Chr03G0087180	NAC	NAC NAC domain protein 66
Chr03G0087460	TCP	TEOSINTE TEOSINTE BRANCHED 1, cycloidea and PCF transcription factor 2
Chr03G0088340	NF-YA	nuclear nuclear factor Y, subunit A7
Chr03G0088910	WRKY	WRKY WRKY DNA-binding protein 14
Chr03G0089580	Trihelix	Trihelix Trihelix family protein
Chr03G0090890	GRAS	GRAS GRAS family protein
Chr03G0091420	HSF	heat heat shock transcription factor A8
Chr03G0091690	BBR-BPC	basic basic pentacysteine 2
Chr03G0092120	Trihelix	Trihelix Trihelix family protein
Chr03G0092280	Nin-like	Nin-like Nin-like family protein
Chr03G0092360	Nin-like	Nin-like Nin-like family protein
Chr03G0092570	E2F/DP	Transcription Transcription factor DP
Chr03G0092870	FAR1	FAR1 FAR1 family protein
Chr03G0093230	WRKY	WRKY WRKY DNA-binding protein 14
Chr03G0093290	bHLH	bHLH bHLH family protein
Chr03G0093720	BES1	beta-amylase beta-amylase 7
Chr03G0094070	TCP	TEOSINTE TEOSINTE BRANCHED 1, cycloidea and PCF transcription factor 2
Chr03G0094510	bHLH	bHLH bHLH family protein
Chr03G0094590	WRKY	WRKY WRKY DNA-binding protein 28
Chr03G0095060	BES1	BES1/BZR1 BES1/BZR1 homolog 4
Chr03G0095080	HSF	HSF HSF family protein
Chr03G0095210	WRKY	WRKY WRKY DNA-binding protein 65
Chr03G0095430	Trihelix	sequence-specific sequence-specific DNA binding transcription factors
Chr03G0095470	Dof	Dof Dof family protein
Chr03G0095520	bHLH	bHLH bHLH family protein
Chr03G0095880	TCP	TEOSINTE TEOSINTE BRANCHED 1, cycloidea and PCF transcription factor 3
Chr03G0096070	LBD	LOB LOB domain-containing protein 28
Chr03G0096080	LBD	LOB LOB domain-containing protein 28
Chr03G0096090	LBD	LOB LOB domain-containing protein 28
Chr03G0096210	VOZ	vascular vascular plant one zinc finger protein
Chr03G0096350	NAC	NAC-like, NAC-like, activated by AP3/PI
Chr03G0096360	NAC	NAC NAC domain containing protein 73
Chr03G0096610	SBP	squamosa squamosa promoter binding protein-like 4
Chr03G0096620	Dof	Dof Dof family protein
Chr03G0096630	Dof	TARGET TARGET OF MONOPTEROS 6
Chr03G0096720	bHLH	bHLH bHLH family protein
Chr03G0097070	Dof	TARGET TARGET OF MONOPTEROS 6
Chr03G0098040	bHLH	bHLH bHLH family protein
Chr03G0098060	bHLH	bHLH bHLH family protein
Chr03G0098070	GeBP	DNA-binding DNA-binding storekeeper protein-related transcriptional regulator
Chr03G0098970	WRKY	WRKY WRKY family protein
Chr03G0099730	GRAS	SCARECROW-like SCARECROW-like 13
Chr03G0100130	NF-YB	nuclear nuclear factor Y, subunit B3
Chr03G0100150	Trihelix	Trihelix Trihelix family protein
Chr03G0100170	NF-YB	nuclear nuclear factor Y, subunit B6
Chr03G0100860	Trihelix	Trihelix Trihelix family protein
Chr03G0100960	bHLH	bHLH bHLH family protein
Chr03G0101120	NAC	NAC NAC domain containing protein 83
Chr03G0101360	WRKY	WRKY WRKY DNA-binding protein 75
Chr03G0101430	CAMTA	Calmodulin-binding Calmodulin-binding transcription activator protein with CG-1 and Ankyrin domains
Chr03G0101510	SBP	squamosa squamosa promoter binding protein-like 2
Chr03G0101650	NF-YC	nuclear nuclear factor Y, subunit C13
Chr03G0101960	Trihelix	Trihelix Trihelix family protein
Chr03G0102870	YABBY	YABBY YABBY family protein
Chr03G0104190	Whirly	ssDNA-binding ssDNA-binding transcriptional regulator
Chr03G0104330	bHLH	bHLH bHLH family protein
Chr03G0104440	TCP	TCP TCP family protein
Chr03G0104620	NAC	NAC NAC family protein
Chr03G0104670	ZF-HD	zinc zinc finger homeodomain 1
Chr03G0104770	Dof	cycling cycling DOF factor 2
Chr03G0104880	NAC	NAC-like, NAC-like, activated by AP3/PI
Chr03G0105160	bZIP	basic basic leucine-zipper 42
Chr03G0105740	SBP	SBP SBP family protein
Chr03G0106070	WRKY	WRKY WRKY DNA-binding protein 57
Chr03G0106360	WRKY	WRKY WRKY DNA-binding protein 3
Chr03G0107100	bHLH	bHLH bHLH family protein
Chr03G0107140	NAC	NAC NAC family protein
Chr03G0107830	BES1	beta-amylase beta-amylase 7
Chr03G0107960	bHLH	bHLH bHLH family protein
Chr03G0108680	FAR1	far-red far-red elongated hypocotyls 3
Chr03G0108840	FAR1	FAR1 FAR1 family protein
Chr03G0109420	FAR1	FAR1-related FAR1-related sequence 10
Chr04G0110760	NAC	NAC NAC family protein
Chr04G0111320	LBD	LOB LOB domain-containing protein 4
Chr04G0111350	NAC	NAC NAC domain containing protein 42
Chr04G0111560	HSF	heat heat shock transcription factor A1E
Chr04G0111660	NAC	NAC NAC domain containing protein 1
Chr04G0111730	GRAS	GRAS GRAS family protein
Chr04G0111790	WRKY	WRKY WRKY DNA-binding protein 2
Chr04G0112530	NF-YB	nuclear nuclear factor Y, subunit B3
Chr04G0112810	WRKY	WRKY WRKY family protein
Chr04G0113410	WRKY	WRKY WRKY family protein
Chr04G0114620	bHLH	bHLH bHLH family protein
Chr04G0114710	GRAS	GRAS GRAS family protein
Chr04G0114740	GRAS	GRAS GRAS family protein
Chr04G0114950	bHLH	bHLH bHLH family protein
Chr04G0115050	GRAS	GRAS GRAS family protein
Chr04G0115910	GRAS	RGA-like RGA-like 2
Chr04G0116040	NAC	vascular vascular related NAC-domain protein 7
Chr04G0116350	TCP	TCP TCP family protein
Chr04G0117380	NAC	NAC NAC domain containing protein 42
Chr04G0117660	WRKY	WRKY WRKY DNA-binding protein 28
Chr04G0118130	HSF	heat heat shock transcription factor A4A
Chr04G0118530	LBD	LOB LOB domain-containing protein 24
Chr04G0118630	Trihelix	sequence-specific sequence-specific DNA binding transcription factors
Chr04G0118770	bHLH	bHLH bHLH family protein
Chr04G0118860	TCP	TCP TCP family protein
Chr04G0118900	bZIP	bZIP bZIP family protein
Chr04G0119090	NAC	NAC NAC domain containing protein 73
Chr04G0119670	bHLH	bHLH bHLH family protein
Chr04G0121050	GRAS	GRAS GRAS family protein
Chr04G0121180	bHLH	bHLH bHLH family protein
Chr04G0122160	WRKY	WRKY WRKY family protein
Chr04G0123130	WRKY	zinc-dependent zinc-dependent activator protein-1
Chr04G0123140	GRAS	GRAS GRAS family protein
Chr04G0123530	SAP	SAP SAP family protein
Chr04G0123610	FAR1	FAR1-related FAR1-related sequence 10
Chr04G0123720	NF-YB	nuclear nuclear factor Y, subunit B3
Chr04G0125980	NAC	NAC NAC domain containing protein 2
Chr04G0126030	NAC	NAC NAC family protein
Chr04G0127400	FAR1	FAR1-related FAR1-related sequence 2
Chr04G0127480	FAR1	far-red far-red elongated hypocotyls 3
Chr04G0127550	FAR1	FAR1 FAR1 family protein
Chr04G0128290	NAC	NAC NAC family protein
Chr04G0129680	BBR-BPC	basic basic pentacysteine 7
Chr04G0129940	GRAS	SCARECROW-like SCARECROW-like 1
Chr04G0130360	Dof	Dof Dof family protein
Chr04G0130650	GRAS	RGA-like RGA-like protein 3
Chr04G0130790	Trihelix	sequence-specific sequence-specific DNA binding transcription factors
Chr04G0130820	Trihelix	Trihelix Trihelix family protein
Chr04G0130940	bZIP	bZIP bZIP family protein
Chr04G0131750	WRKY	WRKY WRKY DNA-binding protein 51
Chr04G0132080	bZIP	bZIP bZIP family protein
Chr04G0133170	bHLH	bHLH bHLH family protein
Chr04G0133400	ZF-HD	homeobox homeobox protein 22
Chr04G0133440	bHLH	bHLH bHLH family protein
Chr04G0133610	bHLH	bHLH bHLH family protein
Chr04G0133870	GATA	ZIM-like ZIM-like 1
Chr04G0134130	bHLH	beta beta HLH protein 93
Chr04G0134580	bHLH	bHLH bHLH family protein
Chr04G0134650	bZIP	basic basic leucine-zipper 5
Chr04G0135010	bHLH	ROOT ROOT HAIR DEFECTIVE 6-LIKE 2
Chr04G0135040	LBD	LOB LOB domain-containing protein 39
Chr04G0135570	WRKY	WRKY WRKY DNA-binding protein 7
Chr04G0135690	NAC	NAC NAC domain containing protein 28
Chr04G0135710	bHLH	bHLH bHLH family protein
Chr04G0135840	HSF	heat heat shock transcription factor B4
Chr04G0135860	bHLH	bHLH bHLH family protein
Chr04G0135920	bZIP	abscisic abscisic acid responsive elements-binding factor 2
Chr04G0136610	Dof	OBF OBF binding protein 1
Chr04G0136650	Dof	OBF OBF binding protein 1
Chr04G0137160	NAC	NAC NAC family protein
Chr04G0137190	BES1	BES1 BES1 family protein
Chr04G0137670	ZF-HD	homeobox homeobox protein 24
Chr04G0137930	bHLH	bHLH bHLH family protein
Chr04G0137980	bZIP	basic basic leucine-zipper 44
Chr04G0138150	SRS	SHI-related SHI-related sequence 5
Chr04G0138420	BBR-BPC	basic basic pentacysteine 6
Chr04G0138430	bZIP	bZIP bZIP family protein
Chr04G0138610	E2F/DP	E2F/DP E2F/DP family protein
Chr04G0139870	Nin-like	Nin-like Nin-like family protein
Chr04G0140380	FAR1	FAR1-related FAR1-related sequence 5
Chr05G0140870	bHLH	bHLH bHLH family protein
Chr05G0141210	bHLH	bHLH bHLH family protein
Chr05G0141660	WRKY	WRKY WRKY family protein
Chr05G0141850	bZIP	G-box G-box binding factor 3
Chr05G0142160	WRKY	WRKY WRKY family protein
Chr05G0142630	bHLH	bHLH bHLH family protein
Chr05G0142650	BES1	beta-amylase beta-amylase 7
Chr05G0143350	TCP	TCP TCP family protein
Chr05G0143910	LBD	LOB LOB domain-containing protein 18
Chr05G0143920	LBD	LOB LOB domain-containing protein 19
Chr05G0144470	YABBY	YABBY YABBY family protein
Chr05G0144580	GRAS	GRAS GRAS family protein
Chr05G0144690	SBP	squamosa squamosa promoter binding protein-like 8
Chr05G0144710	SBP	squamosa squamosa promoter binding protein-like 10
Chr05G0144790	bHLH	bHLH bHLH family protein
Chr05G0145370	WRKY	WRKY WRKY family protein
Chr05G0146160	bHLH	bHLH bHLH family protein
Chr05G0146180	bHLH	bHLH bHLH family protein
Chr05G0147290	bHLH	bHLH bHLH family protein
Chr05G0147610	NF-YA	nuclear nuclear factor Y, subunit A1
Chr05G0148270	bZIP	bZIP bZIP family protein
Chr05G0148520	GRAS	scarecrow-like scarecrow-like 3
Chr05G0148940	bHLH	bHLH bHLH family protein
Chr05G0149350	NF-YC	nuclear nuclear factor Y, subunit C1
Chr05G0149710	Trihelix	Trihelix Trihelix family protein
Chr05G0149860	GRAS	RGA-like RGA-like 1
Chr05G0150400	NAC	NAC NAC domain containing protein 17
Chr05G0150410	NAC	NAC NAC domain containing protein 17
Chr05G0150490	LBD	LBD LBD family protein
Chr05G0150820	Dof	Dof Dof family protein
Chr05G0150950	bHLH	bHLH bHLH family protein
Chr05G0151430	GRAS	SCARECROW-like SCARECROW-like 21
Chr05G0151440	GRAS	scarecrow-like scarecrow-like 5
Chr05G0151450	GRAS	GRAS GRAS family protein
Chr05G0151460	GRAS	SCARECROW-like SCARECROW-like 21
Chr05G0151470	GRAS	SCARECROW-like SCARECROW-like 21
Chr05G0151480	GRAS	SCARECROW-like SCARECROW-like 21
Chr05G0151490	GRAS	SCARECROW-like SCARECROW-like 21
Chr05G0151500	GRAS	scarecrow-like scarecrow-like 5
Chr05G0151680	LBD	LOB LOB domain-containing protein 27
Chr05G0151980	WRKY	WRKY WRKY DNA-binding protein 72
Chr05G0152100	bHLH	activation-tagged activation-tagged BRI1(brassinosteroid-insensitive 1)-suppressor 1
Chr05G0152290	NAC	NAC NAC domain containing protein 57
Chr05G0152410	NF-X1	NF-X-like NF-X-like 1
Chr05G0152710	ZF-HD	homeobox homeobox protein 22
Chr05G0152720	BBR-BPC	basic basic pentacysteine 2
Chr05G0152930	NAC	NAC NAC domain containing protein 58
Chr05G0153010	bHLH	BR BR enhanced expression 3
Chr05G0153530	bHLH	bHLH bHLH family protein
Chr05G0153760	bZIP	TGACG TGACG motif-binding factor 6
Chr05G0154350	bZIP	bZIP bZIP family protein
Chr05G0154990	Dof	cycling cycling DOF factor 2
Chr05G0155210	bZIP	ABA-responsive ABA-responsive element binding protein 3
Chr05G0156470	bHLH	bHLH bHLH family protein
Chr05G0156490	bHLH	bHLH bHLH family protein
Chr05G0159710	NAC	NAC NAC domain containing protein 1
Chr05G0160440	FAR1	FAR1-related FAR1-related sequence 5
Chr05G0161670	bHLH	LJRHL1-like LJRHL1-like 1
Chr05G0163800	YABBY	YABBY YABBY family protein
Chr05G0164520	GRAS	GRAS GRAS family protein
Chr05G0165120	Trihelix	Trihelix Trihelix family protein
Chr05G0165250	HSF	heat heat shock transcription factor C1
Chr05G0165530	CPP	Tesmin/TSO1-like Tesmin/TSO1-like CXC domain-containing protein
Chr05G0165660	bHLH	bHLH bHLH family protein
Chr05G0166400	NAC	NAC NAC domain containing protein 75
Chr05G0166710	HRT-like	effector effector of transcription2
Chr05G0166820	GATA	cytokinin-responsive cytokinin-responsive gata factor 1
Chr05G0166970	bHLH	bHLH bHLH family protein
Chr05G0167030	HSF	heat heat shock transcription factor A2
Chr05G0167430	NF-YA	nuclear nuclear factor Y, subunit A3
Chr05G0168960	WRKY	WRKY WRKY DNA-binding protein 32
Chr05G0168970	WRKY	WRKY WRKY DNA-binding protein 32
Chr05G0169070	bHLH	LJRHL1-like LJRHL1-like 1
Chr05G0169300	HSF	HSF HSF family protein
Chr05G0169430	bHLH	bHLH bHLH family protein
Chr05G0170680	FAR1	FAR1 FAR1 family protein
Chr05G0170690	FAR1	FAR1 FAR1 family protein
Chr05G0170870	bZIP	bZIP bZIP family protein
Chr05G0170970	GRAS	GRAS GRAS family protein
Chr05G0170990	Nin-like	Nin-like Nin-like family protein
Chr05G0171250	bHLH	bHLH bHLH family protein
Chr06G0171980	LBD	LOB LOB domain-containing protein 22
Chr06G0172390	NF-YA	nuclear nuclear factor Y, subunit A3
Chr06G0172610	GRAS	GRAS GRAS family protein
Chr06G0173770	Trihelix	sequence-specific sequence-specific DNA binding transcription factors
Chr06G0173850	GATA	ZIM-LIKE ZIM-LIKE 2
Chr06G0174300	Dof	DOF DOF zinc finger protein 1
Chr06G0174560	bHLH	bHLH bHLH family protein
Chr06G0174960	GATA	GATA GATA transcription factor 9
Chr06G0176870	FAR1	FAR1-related FAR1-related sequence 6
Chr06G0176880	FAR1	FAR1-related FAR1-related sequence 6
Chr06G0176890	FAR1	FAR1-related FAR1-related sequence 8
Chr06G0177470	WRKY	WRKY WRKY DNA-binding protein 40
Chr06G0178200	LFY	floral floral meristem identity control protein LEAFY (LFY)
Chr06G0178320	Trihelix	Trihelix Trihelix family protein
Chr06G0178450	bHLH	bHLH bHLH family protein
Chr06G0178510	bHLH	bHLH bHLH family protein
Chr06G0178640	NAC	NAC NAC domain containing protein 41
Chr06G0178850	SBP	SBP SBP family protein
Chr06G0178950	NF-YC	nuclear nuclear factor Y, subunit C1
Chr06G0179660	GRAS	RGA-like RGA-like 1
Chr06G0180860	LBD	LBD LBD family protein
Chr06G0181420	Dof	Dof Dof family protein
Chr06G0181710	bHLH	bHLH bHLH family protein
Chr06G0181750	bHLH	bHLH bHLH family protein
Chr06G0182420	E2F/DP	DP-E2F-like DP-E2F-like 1
Chr06G0182670	bHLH	bHLH bHLH family protein
Chr06G0182780	LBD	LOB LOB domain-containing protein 27
Chr06G0183090	WRKY	WRKY WRKY DNA-binding protein 72
Chr06G0183210	bHLH	BANQUO BANQUO 3
Chr06G0183250	bHLH	BANQUO BANQUO 3
Chr06G0183330	TCP	TEOSINTE TEOSINTE BRANCHED, cycloidea and PCF (TCP) 14
Chr06G0183550	ZF-HD	mini mini zinc finger 1
Chr06G0183560	ZF-HD	mini mini zinc finger
Chr06G0183570	ZF-HD	mini mini zinc finger 2
Chr06G0183590	ZF-HD	mini mini zinc finger 2
Chr06G0183690	Nin-like	RWP-RK RWP-RK domain-containing protein
Chr06G0183780	Dof	cycling cycling DOF factor 3
Chr06G0184120	NAC	NAC NAC domain containing protein 100
Chr06G0184220	NF-YB	nuclear nuclear factor Y, subunit B7
Chr06G0184730	bHLH	bHLH bHLH family protein
Chr06G0185600	TCP	plastid plastid transcription factor 1
Chr06G0185870	Dof	OBF OBF binding protein 4
Chr06G0187000	TCP	TCP TCP domain protein 12
Chr06G0187640	LBD	LOB LOB domain-containing protein 41
Chr06G0187720	NAC	NAC NAC domain containing protein 58
Chr06G0189140	NAC	NAC NAC domain containing protein 102
Chr06G0189260	NAC	NAC NAC domain containing protein 80
Chr06G0190740	Trihelix	Trihelix Trihelix family protein
Chr06G0190900	Trihelix	Trihelix Trihelix family protein
Chr06G0191180	NAC	NAC NAC domain containing protein 2
Chr06G0191200	NAC	NAC NAC domain containing protein 52
Chr06G0191970	GATA	GATA GATA transcription factor 9
Chr06G0192400	LBD	LOB LOB domain-containing protein 1
Chr06G0192500	NF-YB	nuclear nuclear factor Y, subunit B8
Chr06G0193520	Dof	OBF-binding OBF-binding protein 3
Chr06G0193970	LBD	LOB LOB domain-containing protein 33
Chr06G0195170	bHLH	bHLH bHLH family protein
Chr06G0195230	Trihelix	sequence-specific sequence-specific DNA binding transcription factors
Chr06G0195240	LBD	LOB LOB domain-containing protein 21
Chr06G0195410	LBD	LBD LBD family protein
Chr06G0196020	bZIP	bZIP bZIP family protein
Chr06G0196170	WRKY	WRKY WRKY DNA-binding protein 55
Chr06G0196180	WRKY	WRKY WRKY DNA-binding protein 54
Chr06G0198070	bHLH	bHLH bHLH family protein
Chr06G0198080	bHLH	bHLH bHLH family protein
Chr06G0198120	bHLH	bHLH bHLH family protein
Chr06G0198130	Trihelix	Trihelix Trihelix family protein
Chr06G0198240	TCP	TCP TCP family protein
Chr06G0198650	HSF	heat heat shock transcription factor B2A
Chr06G0199290	GRAS	SCARECROW-like SCARECROW-like 8
Chr06G0199960	bHLH	bHLH bHLH family protein
Chr06G0199970	WRKY	WRKY WRKY family protein
Chr06G0200540	Nin-like	RWP-RK RWP-RK domain-containing protein
Chr06G0200690	Dof	Dof Dof family protein
Chr06G0201290	NAC	TCV-interacting TCV-interacting protein
Chr07G0202440	bZIP	bZIP bZIP family protein
Chr07G0203120	bZIP	bZIP bZIP family protein
Chr07G0203130	BBR-BPC	basic basic pentacysteine 5
Chr07G0203500	SRS	Lateral Lateral root primordium (LRP) protein-related
Chr07G0203840	bHLH	cryptochrome-interacting cryptochrome-interacting basic-helix-loop-helix 1
Chr07G0204820	bZIP	abscisic abscisic acid responsive elements-binding factor 2
Chr07G0204900	bHLH	bHLH bHLH family protein
Chr07G0205760	bHLH	bHLH bHLH family protein
Chr07G0206430	bHLH	bHLH bHLH family protein
Chr07G0206760	GATA	ZIM-like ZIM-like 1
Chr07G0207630	NAC	xylem xylem NAC domain 1
Chr07G0207820	bZIP	bZIP bZIP family protein
Chr07G0207970	GATA	GATA GATA transcription factor 26
Chr07G0208360	TCP	TCP TCP family protein
Chr07G0208710	FAR1	FAR1-related FAR1-related sequence 11
Chr07G0208960	ZF-HD	homeobox homeobox protein 21
Chr07G0209250	NAC	NAC NAC domain containing protein 35
Chr07G0209700	bHLH	phytochrome phytochrome interacting factor 3
Chr07G0210370	bZIP	basic basic region/leucine zipper motif 53
Chr07G0210550	GATA	GATA GATA transcription factor 16
Chr07G0211090	NF-YB	nuclear nuclear factor Y, subunit B4
Chr07G0211270	NF-YC	nuclear nuclear factor Y, subunit C9
Chr07G0211350	bHLH	bHLH bHLH family protein
Chr07G0211620	NAC	NAC NAC domain containing protein 19
Chr07G0211860	GRAS	scarecrow-like scarecrow-like 3
Chr07G0212050	SRS	Lateral Lateral root primordium (LRP) protein-related
Chr07G0212250	bZIP	TGACG TGACG motif-binding factor 6
Chr07G0212990	E2F/DP	E2F E2F transcription factor 1
Chr07G0213090	NAC	NTM1-like NTM1-like 8
Chr07G0213220	NAC	NAC NAC domain containing protein 90
Chr07G0213450	bZIP	bZIP bZIP family protein
Chr07G0214700	GATA	GATA GATA transcription factor 11
Chr07G0214980	NAC	NAC NAC domain containing protein 25
Chr07G0215150	LBD	LOB LOB domain-containing protein 1
Chr07G0215210	Dof	Dof Dof family protein
Chr07G0216500	bHLH	bHLH bHLH family protein
Chr07G0216870	NF-YA	nuclear nuclear factor Y, subunit A1
Chr07G0217630	GRAS	scarecrow-like scarecrow-like 3
Chr07G0217640	GRAS	scarecrow-like scarecrow-like 3
Chr07G0218080	Trihelix	sequence-specific sequence-specific DNA binding transcription factors
Chr07G0218530	NF-YC	nuclear nuclear factor Y, subunit C11
Chr07G0218580	FAR1	FAR1-related FAR1-related sequence 3
Chr07G0218600	EIL	EIL EIL family protein
Chr07G0218620	bZIP	bZIP bZIP family protein
Chr07G0218680	Trihelix	Trihelix Trihelix family protein
Chr07G0219390	GeBP	DNA-binding DNA-binding storekeeper protein-related transcriptional regulator
Chr07G0221700	WRKY	WRKY WRKY family protein
Chr07G0221820	bZIP	basic basic region/leucine zipper motif 53
Chr07G0222150	WRKY	WRKY WRKY DNA-binding protein 23
Chr07G0223160	NF-YB	nuclear nuclear factor Y, subunit B5
Chr07G0224350	bHLH	bHLH bHLH family protein
Chr07G0224480	FAR1	FAR1-related FAR1-related sequence 5
Chr07G0224990	HSF	heat heat shock transcription factor A6B
Chr07G0225210	bHLH	bHLH bHLH family protein
Chr07G0225440	WRKY	WRKY WRKY DNA-binding protein 21
Chr07G0225610	bHLH	bHLH bHLH family protein
Chr07G0225780	LBD	lateral lateral organ boundaries-domain 16
Chr07G0225790	LBD	lateral lateral organ boundaries-domain 29
Chr07G0226040	NAC	NAC NAC domain containing protein 74
Chr07G0226050	NAC	NAC NAC domain containing protein 74
Chr07G0226720	bHLH	phytochrome phytochrome interacting factor 3-like 5
Chr07G0227480	bHLH	bHLH bHLH family protein
Chr07G0227790	FAR1	FAR1 FAR1 family protein
Chr07G0227830	FAR1	FAR1 FAR1 family protein
Chr07G0228470	bZIP	bZIP bZIP family protein
Chr07G0228570	LBD	LOB LOB domain-containing protein 15
Chr07G0228640	FAR1	FAR1-related FAR1-related sequence 5
Chr07G0228730	WRKY	WRKY WRKY DNA-binding protein 33
Chr07G0228810	bZIP	G-box G-box binding factor 4
Chr07G0231600	Trihelix	Trihelix Trihelix family protein
Chr07G0231660	WRKY	WRKY WRKY family protein
Chr07G0231670	WRKY	WRKY WRKY family protein
Chr07G0232200	SBP	squamosa squamosa promoter binding protein-like 8
Chr07G0232250	GATA	GATA GATA transcription factor 2
Chr07G0232270	bHLH	bHLH bHLH family protein
Chr07G0232360	GRAS	GRAS GRAS family protein
Chr07G0232430	YABBY	YABBY YABBY family protein
Chr07G0232780	LBD	LOB LOB domain-containing protein 18
Chr07G0233730	bHLH	bHLH bHLH family protein
Chr07G0234250	WRKY	WRKY WRKY family protein
Chr07G0234270	WRKY	WRKY WRKY DNA-binding protein 43
Chr07G0234440	bZIP	G-box G-box binding factor 3
Chr07G0234550	WRKY	WRKY WRKY DNA-binding protein 30
Chr07G0234780	bHLH	bHLH bHLH family protein
Chr07G0234910	Dof	Dof Dof family protein
Chr07G0235220	bHLH	bHLH bHLH family protein
Chr07G0235320	NAC	NAC NAC family protein
Chr07G0235450	bHLH	bHLH bHLH family protein
Chr08G0235820	SBP	squamosa squamosa promoter-binding protein-like 12
Chr08G0236360	WRKY	WRKY WRKY DNA-binding protein 23
Chr08G0236690	GRAS	RGA-like RGA-like 2
Chr08G0236730	bZIP	basic basic region/leucine zipper motif 53
Chr08G0236860	CAMTA	calmodulin calmodulin binding;transcription regulators
Chr08G0237010	GATA	GATA GATA transcription factor 15
Chr08G0237940	NF-YB	nuclear nuclear factor Y, subunit B5
Chr08G0238230	bHLH	bHLH bHLH family protein
Chr08G0238810	FAR1	FAR1-related FAR1-related sequence 7
Chr08G0239040	bHLH	bHLH bHLH family protein
Chr08G0239470	NF-YC	nuclear nuclear factor Y, subunit C9
Chr08G0239960	CPP	Tesmin/TSO1-like Tesmin/TSO1-like CXC domain-containing protein
Chr08G0240120	FAR1	FAR1-related FAR1-related sequence 5
Chr08G0240510	bHLH	bHLH bHLH family protein
Chr08G0240940	bHLH	bHLH bHLH family protein
Chr08G0243130	GATA	GATA GATA transcription factor 1
Chr08G0243990	bHLH	bHLH bHLH family protein
Chr08G0245730	YABBY	YABBY YABBY family protein
Chr08G0246310	bZIP	G-box G-box binding factor 2
Chr08G0246990	Trihelix	Trihelix Trihelix family protein
Chr08G0247220	HSF	heat heat shock transcription factor C1
Chr08G0247520	CPP	Tesmin/TSO1-like Tesmin/TSO1-like CXC domain-containing protein
Chr08G0247560	bHLH	bHLH bHLH family protein
Chr08G0248090	NAC	NAC NAC domain containing protein 75
Chr08G0248730	GATA	cytokinin-responsive cytokinin-responsive gata factor 1
Chr08G0248750	bHLH	bHLH bHLH family protein
Chr08G0248760	bHLH	bHLH bHLH family protein
Chr08G0252550	bHLH	bHLH bHLH family protein
Chr08G0253760	SBP	squamosa squamosa promoter binding protein-like 2
Chr08G0255050	bZIP	G-box G-box binding factor 4
Chr08G0255100	Trihelix	Trihelix Trihelix family protein
Chr08G0256190	TCP	TCP TCP family protein
Chr08G0256600	S1Fa-like	S1FA-like S1FA-like DNA-binding protein
Chr08G0256810	NF-YB	nuclear nuclear factor Y, subunit B8
Chr08G0256900	WRKY	WRKY WRKY family protein
Chr08G0257560	Dof	OBF-binding OBF-binding protein 3
Chr08G0257860	WRKY	WRKY WRKY DNA-binding protein 49
Chr08G0258860	Trihelix	Trihelix Trihelix family protein
Chr08G0259100	bHLH	APRATAXIN-like APRATAXIN-like
Chr08G0259220	GRAS	GRAS GRAS family protein
Chr08G0259230	GRAS	GRAS GRAS family protein
Chr08G0259430	WRKY	WRKY WRKY DNA-binding protein 33
Chr08G0259840	WRKY	WRKY WRKY DNA-binding protein 70
Chr08G0260260	GRAS	GRAS GRAS family protein
Chr09G0260370	GRAS	GRAS GRAS family protein
Chr09G0260810	WRKY	WRKY WRKY DNA-binding protein 70
Chr09G0261340	WRKY	WRKY WRKY DNA-binding protein 33
Chr09G0261650	GRAS	GRAS GRAS family protein
Chr09G0261660	GRAS	GRAS GRAS family protein
Chr09G0261740	bHLH	APRATAXIN-like APRATAXIN-like
Chr09G0261970	Trihelix	Trihelix Trihelix family protein
Chr09G0263540	bHLH	bHLH bHLH family protein
Chr09G0264130	Dof	Transcription Transcription factor DP
Chr09G0264770	WRKY	WRKY WRKY family protein
Chr09G0264880	NF-YB	nuclear nuclear factor Y, subunit B8
Chr09G0265110	S1Fa-like	S1FA-like S1FA-like DNA-binding protein
Chr09G0265230	NAC	NAC NAC domain containing protein 2
Chr09G0265240	NAC	NAC NAC domain containing protein 25
Chr09G0265600	TCP	TCP TCP family protein
Chr09G0266500	Trihelix	sequence-specific sequence-specific DNA binding transcription factors
Chr09G0266520	Trihelix	Trihelix Trihelix family protein
Chr09G0266800	HSF	heat heat shock transcription factor A3
Chr09G0266960	FAR1	FAR1-related FAR1-related sequence 5
Chr09G0267090	bZIP	bZIP bZIP family protein
Chr09G0267290	bZIP	bZIP bZIP family protein
Chr09G0267640	NAC	NAC NAC domain containing protein 90
Chr09G0267650	NAC	NAC NAC domain containing protein 90
Chr09G0267660	NAC	NAC NAC domain containing protein 90
Chr09G0267850	NAC	NAC NAC domain containing protein 58
Chr09G0268050	E2F/DP	E2F E2F transcription factor 3
Chr09G0268350	Dof	Dof Dof family protein
Chr09G0268460	NF-YA	nuclear nuclear factor Y, subunit A10
Chr09G0269360	LBD	LOB LOB domain-containing protein 20
Chr09G0269760	ZF-HD	mini mini zinc finger 2
Chr09G0270040	bZIP	ABA-responsive ABA-responsive element binding protein 3
Chr09G0270560	bHLH	bHLH bHLH family protein
Chr09G0270670	bZIP	bZIP bZIP family protein
Chr09G0270680	LBD	LOB LOB domain-containing protein 2
Chr09G0271490	GRAS	GRAS GRAS family protein
Chr09G0271530	bHLH	bHLH bHLH family protein
Chr09G0271720	BES1	BES1/BZR1 BES1/BZR1 homolog 4
Chr09G0272020	STAT	SH2 SH2 domain protein A
Chr09G0272890	NF-YB	nuclear nuclear factor Y, subunit B3
Chr09G0272970	SAP	SAP SAP family protein
Chr09G0273670	bZIP	bZIP bZIP family protein
Chr09G0273950	NAC	NAC NAC family protein
Chr09G0274990	NAC	NAC NAC family protein
Chr09G0275010	NAC	NAC NAC domain containing protein 2
Chr09G0275100	FAR1	FAR1-related FAR1-related sequence 2
Chr09G0276470	GRAS	GRAS GRAS family protein
Chr09G0276700	bHLH	bHLH bHLH family protein
Chr09G0277190	WRKY	WRKY WRKY family protein
Chr09G0277760	GRAS	GRAS GRAS family protein
Chr09G0277780	WRKY	WRKY WRKY family protein
Chr09G0279360	NF-YB	nuclear nuclear factor Y, subunit B6
Chr09G0279470	NF-YB	nuclear nuclear factor Y, subunit B3
Chr09G0280350	bHLH	bHLH bHLH family protein
Chr09G0280380	GeBP	DNA-binding DNA-binding storekeeper protein-related transcriptional regulator
Chr09G0280860	WRKY	WRKY WRKY family protein
Chr09G0281790	GRAS	GRAS GRAS family protein
Chr09G0281990	GRAS	RGA-like RGA-like 1
Chr09G0282000	NF-YC	nuclear nuclear factor Y, subunit C2
Chr09G0282290	LBD	LOB LOB domain-containing protein 4
Chr09G0282300	NAC	NAC NAC domain containing protein 42
Chr09G0282390	NAC	NAC NAC domain containing protein 1
Chr09G0282460	WRKY	WRKY WRKY DNA-binding protein 2
Chr09G0283090	bHLH	bHLH bHLH family protein
Chr09G0283250	bZIP	bZIP bZIP family protein
Chr09G0283460	Trihelix	sequence-specific sequence-specific DNA binding transcription factors
Chr09G0283500	SBP	squamosa squamosa promoter binding protein-like 4
Chr09G0284320	HSF	heat heat shock transcription factor B3
Chr09G0284970	NF-YA	nuclear nuclear factor Y, subunit A1
Chr09G0285290	bHLH	bHLH bHLH family protein
Chr09G0285340	bHLH	bHLH bHLH family protein
Chr09G0285390	bZIP	bZIP bZIP family protein
Chr09G0286840	GATA	GATA GATA transcription factor 1
Chr10G0288290	NAC	NAC NAC domain containing protein 1
Chr10G0288600	GRAS	RGA-like RGA-like 2
Chr10G0288710	GATA	GATA GATA transcription factor 11
Chr10G0289150	LBD	LOB LOB domain-containing protein 1
Chr10G0290180	Dof	OBF-binding OBF-binding protein 3
Chr10G0290520	LBD	LOB LOB domain-containing protein 33
Chr10G0291560	NF-X1	sequence-specific sequence-specific DNA binding transcription factors;zinc ion binding;sequence-specific DNA binding transcription factors
Chr10G0291830	bHLH	bHLH bHLH family protein
Chr10G0291870	LBD	LOB LOB domain-containing protein 21
Chr10G0292000	LBD	LBD LBD family protein
Chr10G0292390	LBD	LOB LOB domain-containing protein 15
Chr10G0292610	bZIP	bZIP bZIP family protein
Chr10G0292710	WRKY	WRKY WRKY DNA-binding protein 55
Chr10G0292720	WRKY	WRKY WRKY DNA-binding protein 70
Chr10G0293610	NAC	NAC NAC 007
Chr10G0293940	bHLH	bHLH bHLH family protein
Chr10G0293950	bHLH	bHLH bHLH family protein
Chr10G0294300	FAR1	FAR1-related FAR1-related sequence 5
Chr10G0294390	HSF	heat heat shock transcription factor B2A
Chr10G0294780	GRAS	SCARECROW-like SCARECROW-like 8
Chr10G0294890	WRKY	WRKY WRKY DNA-binding protein 27
Chr10G0295240	bHLH	bHLH bHLH family protein
Chr10G0295250	WRKY	WRKY WRKY family protein
Chr10G0295770	Dof	Dof Dof family protein
Chr10G0296210	NAC	TCV-interacting TCV-interacting protein
Chr10G0296220	NAC	NAC NAC transcription factor-like 9
Chr10G0296940	HSF	heat heat shock factor 3
Chr10G0297710	bZIP	bZIP bZIP family protein
Chr10G0298990	LBD	LBD LBD family protein
Chr10G0299470	NAC	NAC NAC domain containing protein 70
Chr10G0300680	NAC	NAC NAC domain containing protein 46
Chr10G0300690	NAC	NAC NAC domain containing protein 3
Chr10G0300720	NAC	NAC NAC domain containing protein 3
Chr10G0300750	NAC	NAC NAC domain containing protein 3
Chr10G0300770	FAR1	FAR1-related FAR1-related sequence 12
Chr10G0301510	CPP	Tesmin/TSO1-like Tesmin/TSO1-like CXC domain-containing protein
Chr10G0302490	GATA	GATA GATA transcription factor 12
Chr10G0303100	LBD	LOB LOB domain-containing protein 22
Chr10G0303650	Nin-like	Nin-like Nin-like family protein
Chr10G0303660	Nin-like	Nin-like Nin-like family protein
Chr10G0304230	BBR-BPC	basic basic pentacysteine 7
Chr10G0304410	bZIP	basic basic region/leucine zipper transcription factor 16
Chr10G0304710	HSF	heat heat shock factor 1
Chr10G0304860	bHLH	bHLH bHLH family protein
Chr10G0304950	bHLH	bHLH bHLH family protein
Chr10G0305790	Trihelix	Trihelix Trihelix family protein
Chr10G0306080	GATA	GATA GATA transcription factor 26
Chr10G0306120	Nin-like	Nin-like Nin-like family protein
Chr10G0306130	Nin-like	NIN NIN like protein 7
Chr10G0306170	Nin-like	NIN NIN like protein 7
Chr10G0306800	GRAS	GRAS GRAS family protein
Chr10G0307030	NAC	NAC NAC 007
Chr10G0307600	bHLH	bHLH bHLH family protein
Chr10G0308090	NF-YC	nuclear nuclear factor Y, subunit C3
Chr10G0308190	bHLH	bHLH bHLH family protein
Chr10G0308220	FAR1	FAR1 FAR1 family protein
Chr10G0308500	FAR1	FAR1-related FAR1-related sequence 5
Chr10G0309260	WRKY	WRKY WRKY family protein
Chr10G0309790	Nin-like	NIN NIN like protein 7
Chr10G0309900	Nin-like	NIN NIN like protein 7
Chr10G0309950	Nin-like	NIN NIN like protein 7
Chr10G0310230	FAR1	FAR1-related FAR1-related sequence 5
Chr10G0310420	bHLH	bHLH bHLH family protein
Chr10G0310470	NAC	NAC NAC family protein
Chr10G0310630	NF-YB	nuclear nuclear factor Y, subunit B1
Chr10G0312100	WRKY	WRKY WRKY DNA-binding protein 50
Chr11G0312570	NAC	Arabidopsis Arabidopsis NAC domain containing protein 87
Chr11G0312670	GATA	GATA GATA transcription factor 7
Chr11G0313680	SBP	squamosa squamosa promoter binding protein-like 15
Chr11G0313690	SBP	squamosa squamosa promoter binding protein-like 9
Chr11G0313780	bZIP	bZIP bZIP family protein
Chr11G0313890	bHLH	bHLH bHLH family protein
Chr11G0314360	NAC	NAC NAC family protein
Chr11G0314580	HSF	heat heat shock transcription factor B3
Chr11G0315090	NAC	homeodomain homeodomain GLABROUS 11
Chr11G0315110	NAC	homeodomain homeodomain GLABROUS 11
Chr11G0315610	NF-YB	nuclear nuclear factor Y, subunit B13
Chr11G0316130	TCP	TEOSINTE TEOSINTE BRANCHED 1, cycloidea and PCF transcription factor 5
Chr11G0316520	NAC	NAC NAC domain containing protein 42
Chr11G0316530	NAC	NAC-like, NAC-like, activated by AP3/PI
Chr11G0316680	bHLH	phytochrome-interacting phytochrome-interacting factor7
Chr11G0316960	NAC	NAC NAC domain containing protein 100
Chr11G0317010	Dof	cycling cycling DOF factor 3
Chr11G0317050	Nin-like	RWP-RK RWP-RK domain-containing protein
Chr11G0317090	ZF-HD	mini mini zinc finger 2
Chr11G0317620	GATA	ZIM-LIKE ZIM-LIKE 2
Chr11G0318030	NAC	NAC NAC domain containing protein 50
Chr11G0318110	NAC	NAC NAC domain containing protein 50
Chr11G0318620	bZIP	G-box G-box binding factor 4
Chr11G0318780	Trihelix	sequence-specific sequence-specific DNA binding transcription factors
Chr11G0320850	Dof	DOF DOF zinc finger protein 1
Chr11G0321030	bHLH	bHLH bHLH family protein
Chr11G0321850	GATA	GATA GATA transcription factor 9
Chr11G0323840	WRKY	WRKY WRKY DNA-binding protein 40
Chr11G0324360	FAR1	FAR1-related FAR1-related sequence 5
Chr11G0325750	Trihelix	Trihelix Trihelix family protein
Chr11G0326180	GATA	GATA GATA transcription factor 12
Chr11G0326900	GATA	cytokinin-responsive cytokinin-responsive gata factor 1
Chr11G0327110	HSF	heat heat shock transcription factor A2
Chr11G0327300	BES1	beta-amylase beta-amylase 2
Chr11G0328750	bZIP	basic basic region/leucine zipper transcription factor 16
Chr11G0329030	HSF	heat heat shock transcription factor A1D
Chr11G0329200	bHLH	bHLH bHLH family protein
Chr11G0329310	bHLH	bHLH bHLH family protein
Chr11G0329600	NAC	NAC NAC domain containing protein 71
Chr11G0330220	Trihelix	Trihelix Trihelix family protein
Chr11G0330410	GATA	GATA GATA transcription factor 26
Chr11G0331430	GRAS	GRAS GRAS family protein
Chr11G0331690	YABBY	YABBY YABBY family protein
Chr11G0331710	NAC	NAC NAC 007
Chr11G0332410	TCP	TCP TCP family protein
Chr11G0332610	GRAS	GRAS GRAS family protein
Chr11G0332820	HSF	HSF HSF family protein
Chr11G0333160	NF-YC	nuclear nuclear factor Y, subunit C1
Chr11G0333460	bHLH	bHLH bHLH family protein
Chr11G0333850	WRKY	WRKY WRKY family protein
Chr11G0333860	WRKY	WRKY WRKY DNA-binding protein 24
Chr11G0334960	Nin-like	NIN NIN like protein 7
Chr11G0334980	Nin-like	Nin-like Nin-like family protein
Chr11G0335180	Dof	Dof Dof family protein
Chr11G0335220	bHLH	conserved conserved peptide upstream open reading frame 7
Chr11G0335510	bHLH	bHLH bHLH family protein
Chr11G0335600	NAC	NAC NAC family protein
Chr11G0335920	Trihelix	Trihelix Trihelix family protein
Chr12G0337420	EIL	ETHYLENE-INSENSITIVE3-like ETHYLENE-INSENSITIVE3-like 3
Chr12G0337650	FAR1	FAR1-related FAR1-related sequence 4
Chr12G0337840	bHLH	bHLH bHLH family protein
Chr12G0338200	Trihelix	sequence-specific sequence-specific DNA binding transcription factors
Chr12G0338510	NF-YA	nuclear nuclear factor Y, subunit A9
Chr12G0339340	FAR1	FAR1-related FAR1-related sequence 3
Chr12G0339600	SRS	Lateral Lateral root primordium (LRP) protein-related
Chr12G0339750	bZIP	TGACG TGACG motif-binding factor 6
Chr12G0339890	EIL	EIL EIL family protein
Chr12G0340260	NAC	NTM1-like NTM1-like 8
Chr12G0340550	NAC	NAC NAC domain containing protein 90
Chr12G0340700	NF-YB	nuclear nuclear factor Y, subunit B11
Chr12G0340870	bZIP	bZIP bZIP family protein
Chr12G0340880	bZIP	bZIP bZIP family protein
Chr12G0341860	YABBY	YABBY YABBY family protein
Chr12G0345310	bHLH	FER-like FER-like regulator of iron uptake
Chr12G0345320	bHLH	FER-like FER-like regulator of iron uptake
Chr12G0346580	NAC	NAC NAC domain containing protein 25
Chr12G0346780	LBD	LOB LOB domain-containing protein 1
Chr12G0346830	Dof	Dof Dof family protein
Chr12G0347630	Dof	OBF-binding OBF-binding protein 3
Chr12G0349400	bZIP	basic basic leucine-zipper 52
Chr12G0349540	LBD	LBD LBD family protein
Chr12G0349750	WRKY	WRKY WRKY DNA-binding protein 33
Chr12G0349890	LBD	LOB LOB domain-containing protein 15
Chr12G0350100	bZIP	bZIP bZIP family protein
Chr12G0350970	FAR1	FAR1 FAR1 family protein
Chr12G0350980	FAR1	FAR1 FAR1 family protein
Chr12G0351010	FAR1	FAR1 FAR1 family protein
Chr12G0351320	bHLH	bHLH bHLH family protein
Chr12G0351940	Trihelix	Trihelix Trihelix family protein
Chr12G0352380	bHLH	phytochrome phytochrome interacting factor 3-like 5
Chr12G0352980	GRAS	GRAS GRAS family protein
Chr12G0353060	NAC	NAC NAC domain containing protein 74
Chr12G0353480	LBD	lateral lateral organ boundaries-domain 29
Chr12G0353490	LBD	lateral lateral organ boundaries-domain 16
Chr12G0353660	WRKY	WRKY WRKY DNA-binding protein 21
Chr12G0353770	bHLH	bHLH bHLH family protein
Chr12G0354000	HSF	heat heat shock transcription factor A6B
Chr12G0354500	bHLH	bHLH bHLH family protein
Chr12G0354640	bHLH	LJRHL1-like LJRHL1-like 1
Chr12G0355880	NF-YB	nuclear nuclear factor Y, subunit B5
Chr12G0356880	GATA	GATA GATA transcription factor 16
Chr12G0356920	FAR1	FAR1-related FAR1-related sequence 11
Chr12G0357260	GRAS	GRAS GRAS family protein
Chr12G0357280	GRAS	GRAS GRAS family protein
Chr12G0357300	WRKY	WRKY WRKY DNA-binding protein 65
Chr12G0357410	WRKY	WRKY WRKY DNA-binding protein 23
Chr12G0357740	SBP	squamosa squamosa promoter binding protein-like 1
Chr13G0358470	Nin-like	RWP-RK RWP-RK domain-containing protein
Chr13G0358490	NF-YA	nuclear nuclear factor Y, subunit A8
Chr13G0358770	CPP	Tesmin/TSO1-like Tesmin/TSO1-like CXC domain-containing protein
Chr13G0359710	CPP	TESMIN/TSO1-like TESMIN/TSO1-like CXC 2
Chr13G0359800	bZIP	bZIP bZIP family protein
Chr13G0360160	FAR1	FAR1-related FAR1-related sequence 6
Chr13G0360420	LBD	LOB LOB domain-containing protein 33
Chr13G0360460	LBD	LBD LBD family protein
Chr13G0360490	LBD	LOB LOB domain-containing protein 14
Chr13G0361140	NAC	NAC NAC domain containing protein 38
Chr13G0361610	WRKY	WRKY WRKY DNA-binding protein 40
Chr13G0361620	WRKY	WRKY WRKY DNA-binding protein 40
Chr13G0361920	bZIP	basic basic leucine zipper 9
Chr13G0362060	WRKY	WRKY WRKY DNA-binding protein 11
Chr13G0362920	NF-YC	nuclear nuclear factor Y, subunit C9
Chr13G0363070	bHLH	bHLH bHLH family protein
Chr13G0364090	GeBP	DNA-binding DNA-binding storekeeper protein-related transcriptional regulator
Chr13G0364240	CPP	Tesmin/TSO1-like Tesmin/TSO1-like CXC domain-containing protein
Chr13G0364530	WRKY	WRKY WRKY DNA-binding protein 74
Chr13G0364790	bZIP	bZIP bZIP family protein
Chr13G0365560	bZIP	basic basic region/leucine zipper motif 53
Chr13G0366560	bHLH	phytochrome phytochrome interacting factor 3
Chr13G0367160	NAC	NAC NAC domain containing protein 35
Chr13G0367350	ZF-HD	homeobox homeobox protein 21
Chr13G0368570	FAR1	FAR1-related FAR1-related sequence 5
Chr13G0368810	TCP	TCP TCP family protein
Chr13G0371080	bHLH	bHLH bHLH family protein
Chr13G0371980	bHLH	bHLH bHLH family protein
Chr13G0372420	LBD	LOB LOB domain-containing protein 37
Chr13G0373260	bHLH	bHLH bHLH family protein
Chr13G0373620	bHLH	bHLH bHLH family protein
Chr13G0373970	GATA	ZIM-LIKE ZIM-LIKE 2
Chr13G0374010	GATA	ZIM-like ZIM-like 1
Chr13G0375160	NAC	xylem xylem NAC domain 1
Chr13G0375390	bZIP	bZIP bZIP family protein
Chr13G0375440	WRKY	WRKY WRKY DNA-binding protein 9
Chr13G0376200	bHLH	cryptochrome-interacting cryptochrome-interacting basic-helix-loop-helix 1
Chr13G0376540	bZIP	basic basic leucine-zipper 44
Chr13G0376790	SRS	Lateral Lateral root primordium (LRP) protein-related
Chr13G0376920	GATA	GATA GATA transcription factor 5
Chr13G0377040	BBR-BPC	basic basic pentacysteine 4
Chr13G0377320	bHLH	bHLH bHLH family protein
Chr13G0377860	bZIP	bZIP bZIP family protein
Chr13G0377980	bHLH	bHLH bHLH family protein
Chr13G0378490	NAC	NAC NAC domain containing protein 36
Chr13G0378680	Nin-like	Nin-like Nin-like family protein
Chr13G0378990	FAR1	FAR1-related FAR1-related sequence 5
Chr01G0022190	ARF	ARF ARF family protein
Chr02G0066410	ARF	auxin auxin response factor 6
Chr03G0084710	ARF	ARF ARF family protein
Chr03G0087770	ARF	auxin auxin response factor 8
Chr03G0093960	ARF	auxin auxin response factor 8
Chr04G0115400	ARF	auxin auxin response factor 17
Chr04G0138480	ARF	ARF ARF family protein
Chr05G0141180	ARF	auxin auxin response factor 9
Chr05G0148850	ARF	auxin auxin response factor 2
Chr05G0168090	ARF	auxin auxin response factor 19
Chr06G0191990	ARF	auxin auxin response factor 16
Chr07G0208840	ARF	auxin auxin response factor 1
Chr07G0214710	ARF	auxin auxin response factor 16
Chr07G0215050	ARF	auxin auxin response factor 4
Chr07G0223480	ARF	auxin auxin response factor 2
Chr07G0234820	ARF	auxin auxin response factor 18
Chr08G0253390	ARF	auxin auxin response factor 19
Chr08G0254260	ARF	auxin auxin response factor 19
Chr08G0256360	ARF	auxin auxin response factor 16
Chr10G0309740	ARF	auxin auxin response factor 9
Chr11G0334870	ARF	auxin auxin response factor 9
Chr12G0346230	ARF	auxin auxin response factor 10
Chr12G0346960	ARF	auxin auxin response factor 18
Chr13G0367450	ARF	auxin auxin response factor 1
Chr01G0015600	B3	RAV RAV family protein
Chr01G0016120	B3	B3 B3 family protein
Chr01G0020490	B3	B3 B3 family protein
Chr01G0020780	B3	B3 B3 family protein
Chr01G0020790	B3	B3 B3 family protein
Chr01G0020800	B3	B3 B3 family protein
Chr01G0028080	B3	B3 B3 family protein
Chr01G0036140	B3	B3 B3 family protein
Chr01G0036620	B3	B3 B3 family protein
Chr01G0036630	B3	B3 B3 family protein
Chr01G0036640	B3	B3 B3 family protein
Chr01G0036650	B3	related related to vernalization1 1
Chr01G0036690	B3	B3 B3 family protein
Chr01G0036700	B3	B3 B3 family protein
Chr01G0036720	B3	B3 B3 family protein
Chr01G0036730	B3	B3 B3 family protein
Chr02G0069830	B3	B3 B3 family protein
Chr02G0078780	B3	B3 B3 family protein
Chr03G0097410	B3	VP1/ABI3-like VP1/ABI3-like 3
Chr04G0136190	B3	B3 B3 family protein
Chr04G0136670	B3	B3 B3 family protein
Chr04G0140360	B3	B3 B3 family protein
Chr05G0146480	B3	B3 B3 family protein
Chr05G0149950	B3	B3 B3 family protein
Chr06G0184830	B3	B3 B3 family protein
Chr07G0204450	B3	B3 B3 family protein
Chr07G0204460	B3	B3 B3 family protein
Chr07G0204670	B3	B3 B3 family protein
Chr07G0211740	B3	related related to vernalization1 1
Chr07G0226750	B3	B3 B3 family protein
Chr07G0227280	B3	RAV RAV family protein
Chr07G0227320	B3	RAV RAV family protein
Chr07G0228230	B3	B3 B3 family protein
Chr07G0228450	B3	high-level high-level expression of sugar-inducible gene 2
Chr07G0235490	B3	B3 B3 family protein
Chr08G0259770	B3	HSI2-like HSI2-like 1
Chr08G0259780	B3	HSI2-like HSI2-like 1
Chr09G0267770	B3	B3 B3 family protein
Chr10G0308150	B3	B3 B3 family protein
Chr10G0310680	B3	B3 B3 family protein
Chr11G0326020	B3	B3 B3 family protein
Chr11G0326030	B3	B3 B3 family protein
Chr11G0335780	B3	B3 B3 family protein
Chr13G0369570	B3	B3 B3 family protein
Chr13G0369620	B3	related related to vernalization1 1
Chr13G0369630	B3	B3 B3 family protein
Chr13G0370500	B3	B3 B3 family protein
Chr13G0370510	B3	B3 B3 family protein
Chr01G0011950	AP2	AP2 AP2 family protein
Chr01G0019130	AP2	AP2 AP2 family protein
Chr01G0034670	AP2	AP2 AP2 family protein
Chr01G0035840	AP2	AP2 AP2 family protein
Chr01G0041610	AP2	AINTEGUMENTA-like AINTEGUMENTA-like 6
Chr02G0064730	AP2	AINTEGUMENTA-like AINTEGUMENTA-like 6
Chr02G0070640	AP2	AP2 AP2 family protein
Chr02G0075770	AP2	AP2 AP2 family protein
Chr03G0104160	AP2	AP2 AP2 family protein
Chr04G0134590	AP2	AP2 AP2 family protein
Chr05G0155950	AP2	AINTEGUMENTA-like AINTEGUMENTA-like 5
Chr05G0168650	AP2	ARIA-interacting ARIA-interacting double AP2 domain protein
Chr06G0177770	AP2	ARIA-interacting ARIA-interacting double AP2 domain protein
Chr06G0192580	AP2	related related to AP2.7
Chr07G0215290	AP2	related related to AP2.7
Chr08G0256830	AP2	related related to AP2.7
Chr09G0264850	AP2	related related to AP2.7
Chr10G0289450	AP2	related related to AP2.7
Chr10G0298030	AP2	ethylene ethylene response factor 1
Chr10G0298800	AP2	AP2 AP2 family protein
Chr11G0319270	AP2	AP2 AP2 family protein
Chr11G0324960	AP2	AP2 AP2 family protein
Chr12G0337480	AP2	AP2 AP2 family protein
Chr12G0346920	AP2	related related to AP2.7
Chr09G0284480	AP2	AP2 AP2 family protein
Chr01G0003710	ERF	ethylene ethylene responsive element binding factor 3
Chr01G0008140	ERF	ERF ERF family protein
Chr01G0016240	ERF	related related to AP2 6l
Chr01G0016290	ERF	ethylene ethylene responsive element binding factor 3
Chr01G0016590	ERF	ERF ERF family protein
Chr01G0017350	ERF	related related to AP2 4
Chr01G0020090	ERF	cooperatively cooperatively regulated by ethylene and jasmonate 1
Chr01G0021930	ERF	ERF ERF family protein
Chr01G0025650	ERF	ERF ERF family protein
Chr01G0026880	ERF	ERF ERF family protein
Chr01G0026890	ERF	ERF ERF family protein
Chr01G0027010	ERF	ERF ERF family protein
Chr01G0027020	ERF	ERF ERF family protein
Chr01G0032420	ERF	ethylene ethylene responsive element binding factor 3
Chr01G0035810	ERF	DREB DREB and EAR motif protein 3
Chr01G0040760	ERF	ethylene ethylene response factor 1
Chr01G0042800	ERF	ERF ERF family protein
Chr01G0044250	ERF	ERF ERF family protein
Chr01G0045750	ERF	ERF ERF family protein
Chr02G0052420	ERF	ERF ERF family protein
Chr02G0052830	ERF	ethylene-responsive ethylene-responsive element binding protein
Chr02G0056130	ERF	ERF ERF family protein
Chr02G0056140	ERF	ERF ERF family protein
Chr02G0056160	ERF	ethylene ethylene response factor 1
Chr02G0058150	ERF	ERF ERF family protein
Chr02G0061290	ERF	ERF ERF family protein
Chr02G0062960	ERF	related related to AP2 4
Chr02G0065590	ERF	ethylene ethylene response factor 1
Chr02G0065600	ERF	ethylene ethylene response factor 1
Chr02G0065620	ERF	ethylene ethylene response factor 1
Chr02G0065650	ERF	ethylene ethylene response factor 1
Chr02G0065660	ERF	ethylene ethylene response factor 1
Chr02G0065670	ERF	ethylene ethylene response factor 1
Chr02G0070660	ERF	DREB DREB and EAR motif protein 3
Chr02G0071860	ERF	AP2 AP2 family protein
Chr02G0074930	ERF	related related to AP2 11
Chr03G0084470	ERF	ERF ERF domain protein 12
Chr03G0096040	ERF	ethylene ethylene responsive element binding factor 2
Chr03G0096510	ERF	erf erf domain protein 9
Chr03G0096530	ERF	ERF ERF domain protein 12
Chr03G0097680	ERF	ERF ERF family protein
Chr03G0100660	ERF	ERF ERF family protein
Chr03G0100830	ERF	related related to AP2 6l
Chr03G0102450	ERF	DORNROSCHEN-like DORNROSCHEN-like
Chr03G0106450	ERF	related related to AP2 11
Chr03G0107670	ERF	ERF ERF family protein
Chr04G0113240	ERF	ethylene ethylene responsive element binding factor 3
Chr04G0116780	ERF	ERF ERF family protein
Chr04G0116840	ERF	ERF ERF family protein
Chr04G0116850	ERF	ERF ERF family protein
Chr04G0117040	ERF	ethylene ethylene responsive element binding factor 3
Chr04G0119360	ERF	erf erf domain protein 9
Chr04G0119450	ERF	ethylene ethylene responsive element binding factor 3
Chr04G0120050	ERF	ERF ERF family protein
Chr04G0127110	ERF	ethylene ethylene responsive element binding factor 4
Chr04G0128880	ERF	ERF ERF family protein
Chr04G0131430	ERF	ERF ERF family protein
Chr04G0132520	ERF	related related to AP2 4
Chr04G0135660	ERF	cooperatively cooperatively regulated by ethylene and jasmonate 1
Chr05G0141200	ERF	ERF ERF family protein
Chr05G0141810	ERF	cytokinin cytokinin response factor 4
Chr05G0143230	ERF	related related to AP2 11
Chr05G0145060	ERF	ERF ERF family protein
Chr05G0163900	ERF	ERF ERF family protein
Chr05G0165000	ERF	ethylene ethylene responsive element binding factor 3
Chr05G0165920	ERF	ERF ERF family protein
Chr05G0168070	ERF	ERF ERF family protein
Chr06G0173210	ERF	related related to AP2 12
Chr06G0175130	ERF	ERF ERF family protein
Chr06G0176530	ERF	ERF ERF family protein
Chr06G0177210	ERF	ERF ERF family protein
Chr06G0177280	ERF	ERF ERF family protein
Chr06G0178260	ERF	ERF ERF family protein
Chr06G0187590	ERF	ERF ERF family protein
Chr06G0189470	ERF	ethylene ethylene response factor 1
Chr06G0195200	ERF	ERF ERF family protein
Chr06G0195490	ERF	ERF ERF family protein
Chr06G0196780	ERF	ethylene ethylene responsive element binding factor 1
Chr06G0196790	ERF	ethylene ethylene responsive element binding factor 6
Chr06G0196800	ERF	ERF ERF family protein
Chr06G0197180	ERF	ERF ERF family protein
Chr06G0198410	ERF	ERF ERF family protein
Chr06G0199890	ERF	cytokinin cytokinin response factor 4
Chr06G0199900	ERF	cytokinin cytokinin response factor 4
Chr07G0204770	ERF	redox redox responsive transcription factor 1
Chr07G0213710	ERF	C-repeat/DRE C-repeat/DRE binding factor 1
Chr07G0215910	ERF	ERF ERF family protein
Chr07G0217020	ERF	ethylene ethylene response factor 7
Chr07G0225450	ERF	ethylene ethylene responsive element binding factor 3
Chr07G0225900	ERF	ERF ERF family protein
Chr07G0225910	ERF	ERF ERF family protein
Chr07G0227260	ERF	ERF ERF family protein
Chr07G0228310	ERF	cytokinin cytokinin response factor 4
Chr07G0232110	ERF	ERF ERF family protein
Chr07G0232310	ERF	related related to AP2 6l
Chr07G0233260	ERF	related related to AP2 11
Chr07G0234460	ERF	cytokinin cytokinin response factor 5
Chr08G0237280	ERF	ethylene-responsive ethylene-responsive element binding protein
Chr08G0238060	ERF	ERF ERF family protein
Chr08G0241540	ERF	ERF ERF family protein
Chr08G0241650	ERF	ERF ERF family protein
Chr08G0241660	ERF	ERF ERF family protein
Chr08G0241670	ERF	ethylene ethylene response factor 1
Chr08G0244130	ERF	ERF ERF family protein
Chr08G0245840	ERF	ERF ERF family protein
Chr08G0247710	ERF	ERF ERF family protein
Chr08G0253790	ERF	ERF ERF family protein
Chr08G0254280	ERF	ERF ERF family protein
Chr08G0254290	ERF	ERF ERF family protein
Chr08G0259310	ERF	ERF ERF family protein
Chr09G0261460	ERF	ERF ERF family protein
Chr09G0266880	ERF	ERF ERF family protein
Chr09G0274010	ERF	ethylene ethylene responsive element binding factor 4
Chr09G0278170	ERF	ethylene ethylene responsive element binding factor 3
Chr09G0281150	ERF	ethylene ethylene responsive element binding factor 3
Chr09G0281350	ERF	ethylene ethylene responsive element binding factor 3
Chr09G0281360	ERF	ethylene ethylene responsive element binding factor 3
Chr09G0286490	ERF	related related to AP2 11
Chr10G0291860	ERF	ERF ERF family protein
Chr10G0292090	ERF	ERF ERF family protein
Chr10G0293180	ERF	ERF ERF family protein
Chr10G0293190	ERF	ERF ERF family protein
Chr10G0293210	ERF	ERF ERF family protein
Chr10G0293220	ERF	ERF ERF family protein
Chr10G0294150	ERF	C-repeat-binding C-repeat-binding factor 4
Chr10G0294160	ERF	ERF ERF family protein
Chr10G0295220	ERF	cytokinin cytokinin response factor 4
Chr10G0300830	ERF	ERF ERF family protein
Chr10G0301340	ERF	ERF ERF family protein
Chr10G0302430	ERF	ERF ERF family protein
Chr10G0306310	ERF	ethylene ethylene responsive element binding factor 2
Chr10G0306320	ERF	ethylene ethylene responsive element binding factor 5
Chr10G0306500	ERF	ERF ERF family protein
Chr10G0307760	ERF	ERF ERF family protein
Chr10G0307780	ERF	ERF ERF family protein
Chr10G0309040	ERF	cytokinin cytokinin response factor 4
Chr10G0309310	ERF	ERF ERF family protein
Chr10G0310770	ERF	related related to AP2 11
Chr11G0312880	ERF	related related to AP2 11
Chr11G0317300	ERF	ethylene ethylene responsive element binding factor 3
Chr11G0317310	ERF	ethylene ethylene responsive element binding factor 3
Chr11G0318410	ERF	related related to AP2 12
Chr11G0318420	ERF	related related to AP2 12
Chr11G0318450	ERF	related related to AP2 12
Chr11G0322110	ERF	ERF ERF family protein
Chr11G0323620	ERF	ERF ERF family protein
Chr11G0324160	ERF	ERF ERF family protein
Chr11G0325550	ERF	ERF ERF family protein
Chr11G0326000	ERF	ERF ERF family protein
Chr11G0330590	ERF	ethylene ethylene responsive element binding factor 1
Chr11G0330600	ERF	ethylene ethylene responsive element binding factor 5
Chr11G0330980	ERF	ERF ERF family protein
Chr11G0332530	ERF	C-repeat/DRE C-repeat/DRE binding factor 2
Chr11G0332540	ERF	ERF ERF family protein
Chr11G0334250	ERF	cytokinin cytokinin response factor 2
Chr11G0334490	ERF	ERF ERF family protein
Chr11G0334860	ERF	ERF ERF family protein
Chr11G0334990	ERF	ERF ERF family protein
Chr12G0336390	ERF	related related to AP2 11
Chr12G0343550	ERF	C-repeat/DRE C-repeat/DRE binding factor 2
Chr12G0343570	ERF	C-repeat/DRE C-repeat/DRE binding factor 2
Chr12G0350350	ERF	cytokinin cytokinin response factor 4
Chr12G0351670	ERF	ERF ERF family protein
Chr12G0353240	ERF	ethylene ethylene response factor 1
Chr12G0353250	ERF	ERF ERF family protein
Chr12G0353260	ERF	ERF ERF family protein
Chr12G0353650	ERF	ethylene ethylene responsive element binding factor 3
Chr12G0355710	ERF	ethylene ethylene responsive element binding factor 3
Chr12G0355800	ERF	ethylene ethylene responsive element binding factor 3
Chr12G0356610	ERF	ethylene-responsive ethylene-responsive element binding protein
Chr13G0360850	ERF	ERF ERF family protein
Chr13G0370180	ERF	ethylene ethylene response factor 7
Chr13G0370740	ERF	redox redox responsive transcription factor 1
Chr01G0022050	DBB	salt salt tolerance homolog2
Chr02G0049530	DBB	DBB DBB family protein
Chr02G0049580	DBB	DBB DBB family protein
Chr04G0138230	DBB	salt salt tolerance homolog2
Chr07G0203240	DBB	DBB DBB family protein
Chr13G0376980	DBB	DBB DBB family protein
Chr01G0008080	CO-like	B-box B-box type zinc finger protein with CCT domain
Chr01G0015920	CO-like	B-box B-box type zinc finger protein with CCT domain
Chr01G0028140	CO-like	B-box B-box type zinc finger protein with CCT domain
Chr01G0033000	CO-like	CONSTANS-like CONSTANS-like 2
Chr02G0073850	CO-like	CONSTANS-like CONSTANS-like 2
Chr03G0101090	CO-like	B-box B-box type zinc finger protein with CCT domain
Chr03G0107680	CO-like	B-box B-box type zinc finger protein with CCT domain
Chr04G0123970	CO-like	CONSTANS-like CONSTANS-like 9
Chr05G0159610	CO-like	CONSTANS-like CONSTANS-like 5
Chr06G0187610	CO-like	B-box B-box type zinc finger protein with CCT domain
Chr07G0223340	CO-like	B-box B-box type zinc finger protein with CCT domain
Chr09G0272450	CO-like	CONSTANS-like CONSTANS-like 9
Chr09G0280500	CO-like	B-box B-box type zinc finger protein with CCT domain
Chr13G0361190	CO-like	CONSTANS-like CONSTANS-like 4
Chr01G0004150	ARR-B	response response regulator 2
Chr01G0014830	ARR-B	response response regulator 11
Chr03G0091300	ARR-B	response response regulator 2
Chr03G0102060	ARR-B	response response regulator 11
Chr05G0161840	ARR-B	response response regulator 12
Chr05G0169180	ARR-B	response response regulator 12
Chr07G0222800	ARR-B	response response regulator 2
Chr08G0237050	ARR-B	response response regulator 2
Chr10G0294170	ARR-B	response response regulator 2
Chr13G0358570	ARR-B	response response regulator 2
Chr13G0360950	ARR-B	response response regulator 12
Chr01G0005170	G2-like	G2-like G2-like family protein
Chr01G0008580	G2-like	G2-like G2-like family protein
Chr01G0011490	G2-like	G2-like G2-like family protein
Chr01G0020810	G2-like	G2-like G2-like family protein
Chr01G0036400	G2-like	G2-like G2-like family protein
Chr01G0040750	G2-like	G2-like G2-like family protein
Chr02G0052650	G2-like	response response regulator 2
Chr02G0065840	G2-like	G2-like G2-like family protein
Chr02G0070080	G2-like	G2-like G2-like family protein
Chr03G0085530	G2-like	G2-like G2-like family protein
Chr03G0098800	G2-like	G2-like G2-like family protein
Chr03G0100410	G2-like	G2-like G2-like family protein
Chr03G0100420	G2-like	G2-like G2-like family protein
Chr03G0104760	G2-like	G2-like G2-like family protein
Chr03G0107240	G2-like	G2-like G2-like family protein
Chr04G0110860	G2-like	G2-like G2-like family protein
Chr04G0118540	G2-like	G2-like G2-like family protein
Chr04G0119150	G2-like	GBF's GBF's pro-rich region-interacting factor 1
Chr04G0136690	G2-like	G2-like G2-like family protein
Chr05G0154330	G2-like	G2-like G2-like family protein
Chr05G0155220	G2-like	G2-like G2-like family protein
Chr05G0164540	G2-like	G2-like G2-like family protein
Chr06G0174140	G2-like	G2-like G2-like family protein
Chr06G0188940	G2-like	G2-like G2-like family protein
Chr07G0204520	G2-like	G2-like G2-like family protein
Chr07G0226300	G2-like	phosphate phosphate starvation response 1
Chr07G0229030	G2-like	G2-like G2-like family protein
Chr07G0230100	G2-like	G2-like G2-like family protein
Chr07G0230330	G2-like	G2-like G2-like family protein
Chr07G0233210	G2-like	response response regulator 12
Chr08G0244040	G2-like	G2-like G2-like family protein
Chr08G0258880	G2-like	G2-like G2-like family protein
Chr09G0261690	G2-like	G2-like G2-like family protein
Chr09G0262010	G2-like	G2-like G2-like family protein
Chr09G0271340	G2-like	G2-like G2-like family protein
Chr09G0281870	G2-like	G2-like G2-like family protein
Chr09G0283240	G2-like	G2-like G2-like family protein
Chr09G0286870	G2-like	myb-related myb-related protein 1
Chr10G0291880	G2-like	G2-like G2-like family protein
Chr10G0298400	G2-like	G2-like G2-like family protein
Chr10G0304070	G2-like	G2-like G2-like family protein
Chr10G0304080	G2-like	G2-like G2-like family protein
Chr10G0304580	G2-like	G2-like G2-like family protein
Chr11G0328310	G2-like	G2-like G2-like family protein
Chr11G0328910	G2-like	G2-like G2-like family protein
Chr11G0329770	G2-like	ARR-B ARR-B family protein
Chr12G0348090	G2-like	G2-like G2-like family protein
Chr12G0352740	G2-like	phosphate phosphate starvation response 1
Chr13G0370020	G2-like	G2-like G2-like family protein
Chr01G0018410	MIKC_MADS	MIKC_MADS MIKC_MADS family protein
Chr01G0032740	MIKC_MADS	MIKC_MADS MIKC_MADS family protein
Chr01G0032750	MIKC_MADS	MIKC_MADS MIKC_MADS family protein
Chr01G0034190	MIKC_MADS	AGAMOUS-like AGAMOUS-like 16
Chr01G0038130	MIKC_MADS	MIKC_MADS MIKC_MADS family protein
Chr01G0041730	MIKC_MADS	MIKC_MADS MIKC_MADS family protein
Chr01G0042970	MIKC_MADS	AGAMOUS-like AGAMOUS-like 104
Chr02G0064600	MIKC_MADS	MIKC_MADS MIKC_MADS family protein
Chr02G0072520	MIKC_MADS	AGAMOUS-like AGAMOUS-like 21
Chr02G0074110	MIKC_MADS	MIKC_MADS MIKC_MADS family protein
Chr03G0105700	MIKC_MADS	MIKC_MADS MIKC_MADS family protein
Chr03G0105710	MIKC_MADS	MIKC_MADS MIKC_MADS family protein
Chr04G0117900	MIKC_MADS	MIKC_MADS MIKC_MADS family protein
Chr04G0127990	MIKC_MADS	MIKC_MADS MIKC_MADS family protein
Chr04G0128070	MIKC_MADS	MIKC_MADS MIKC_MADS family protein
Chr04G0138180	MIKC_MADS	MIKC_MADS MIKC_MADS family protein
Chr05G0143460	MIKC_MADS	AGAMOUS-like AGAMOUS-like 6
Chr05G0149300	MIKC_MADS	AGAMOUS-like AGAMOUS-like 6
Chr06G0178870	MIKC_MADS	MIKC_MADS MIKC_MADS family protein
Chr06G0198210	MIKC_MADS	AGAMOUS-like AGAMOUS-like 42
Chr07G0233060	MIKC_MADS	AGAMOUS-like AGAMOUS-like 20
Chr09G0284290	MIKC_MADS	AGAMOUS-like AGAMOUS-like 18
Chr11G0332340	MIKC_MADS	AGAMOUS-like AGAMOUS-like 19
Chr01G0015580	M-type_MADS	MIKC_MADS MIKC_MADS family protein
Chr01G0015620	M-type_MADS	MIKC_MADS MIKC_MADS family protein
Chr01G0016140	M-type_MADS	M-type_MADS M-type_MADS family protein
Chr01G0018670	M-type_MADS	AGAMOUS-like AGAMOUS-like 44
Chr01G0023220	M-type_MADS	AGAMOUS-like AGAMOUS-like 8
Chr01G0026910	M-type_MADS	MIKC_MADS MIKC_MADS family protein
Chr01G0028510	M-type_MADS	MIKC_MADS MIKC_MADS family protein
Chr02G0050470	M-type_MADS	AGAMOUS-like AGAMOUS-like 36
Chr02G0068560	M-type_MADS	AGAMOUS-like AGAMOUS-like 24
Chr03G0086010	M-type_MADS	MIKC_MADS MIKC_MADS family protein
Chr03G0086890	M-type_MADS	AGAMOUS-like AGAMOUS-like 61
Chr03G0086910	M-type_MADS	AGAMOUS-like AGAMOUS-like 61
Chr03G0094860	M-type_MADS	MIKC_MADS MIKC_MADS family protein
Chr03G0101380	M-type_MADS	MIKC_MADS MIKC_MADS family protein
Chr04G0116390	M-type_MADS	AGAMOUS-like AGAMOUS-like 87
Chr04G0116570	M-type_MADS	AGAMOUS-like AGAMOUS-like 12
Chr04G0119920	M-type_MADS	M-type_MADS M-type_MADS family protein
Chr04G0126890	M-type_MADS	AGAMOUS-like AGAMOUS-like 14
Chr04G0133640	M-type_MADS	AGAMOUS-like AGAMOUS-like 24
Chr04G0134050	M-type_MADS	AGAMOUS-like AGAMOUS-like 44
Chr05G0143420	M-type_MADS	AGAMOUS-like AGAMOUS-like 20
Chr05G0143440	M-type_MADS	AGAMOUS-like AGAMOUS-like 14
Chr05G0143670	M-type_MADS	AGAMOUS-like AGAMOUS-like 8
Chr05G0146050	M-type_MADS	AGAMOUS-like AGAMOUS-like 80
Chr05G0148200	M-type_MADS	AGAMOUS-like AGAMOUS-like 15
Chr06G0172800	M-type_MADS	AGAMOUS-like AGAMOUS-like 44
Chr06G0176390	M-type_MADS	AGAMOUS-like AGAMOUS-like 103
Chr06G0183840	M-type_MADS	AGAMOUS-like AGAMOUS-like 65
Chr06G0184610	M-type_MADS	MIKC_MADS MIKC_MADS family protein
Chr06G0186820	M-type_MADS	AGAMOUS-like AGAMOUS-like 44
Chr06G0198180	M-type_MADS	AGAMOUS-like AGAMOUS-like 6
Chr07G0206260	M-type_MADS	AGAMOUS-like AGAMOUS-like 62
Chr07G0206270	M-type_MADS	AGAMOUS-like AGAMOUS-like 62
Chr07G0206860	M-type_MADS	AGAMOUS-like AGAMOUS-like 24
Chr07G0209740	M-type_MADS	AGAMOUS-like AGAMOUS-like 80
Chr07G0230980	M-type_MADS	AGAMOUS-like AGAMOUS-like 80
Chr07G0233030	M-type_MADS	AGAMOUS-like AGAMOUS-like 6
Chr08G0238310	M-type_MADS	M-type_MADS M-type_MADS family protein
Chr08G0250780	M-type_MADS	M-type_MADS M-type_MADS family protein
Chr08G0253380	M-type_MADS	AGAMOUS-like AGAMOUS-like 44
Chr09G0262390	M-type_MADS	AGAMOUS-like AGAMOUS-like 8
Chr09G0262420	M-type_MADS	AGAMOUS-like AGAMOUS-like 8
Chr09G0262450	M-type_MADS	AGAMOUS-like AGAMOUS-like 8
Chr09G0271450	M-type_MADS	AGAMOUS-like AGAMOUS-like 43
Chr09G0273420	M-type_MADS	AGAMOUS-like AGAMOUS-like 29
Chr09G0274860	M-type_MADS	AGAMOUS-like AGAMOUS-like 29
Chr09G0274880	M-type_MADS	AGAMOUS-like AGAMOUS-like 29
Chr11G0315850	M-type_MADS	AGAMOUS-like AGAMOUS-like 8
Chr11G0315900	M-type_MADS	AGAMOUS-like AGAMOUS-like 8
Chr11G0315930	M-type_MADS	AGAMOUS-like AGAMOUS-like 8
Chr11G0315950	M-type_MADS	MIKC_MADS MIKC_MADS family protein
Chr11G0317240	M-type_MADS	AGAMOUS-like AGAMOUS-like 62
Chr11G0324210	M-type_MADS	AGAMOUS-like AGAMOUS-like 103
Chr11G0334430	M-type_MADS	AGAMOUS-like AGAMOUS-like 61
Chr13G0362260	M-type_MADS	AGAMOUS-like AGAMOUS-like 61
Chr13G0372780	M-type_MADS	AGAMOUS-like AGAMOUS-like 62
Chr13G0373590	M-type_MADS	AGAMOUS-like AGAMOUS-like 44
Chr13G0374190	M-type_MADS	MIKC_MADS MIKC_MADS family protein
Chr01G0019180	GRF	growth-regulating growth-regulating factor 1
Chr01G0034710	GRF	growth-regulating growth-regulating factor 1
Chr02G0071840	GRF	growth-regulating growth-regulating factor 1
Chr04G0134610	GRF	growth-regulating growth-regulating factor 1
Chr05G0143810	GRF	growth-regulating growth-regulating factor 9
Chr05G0167620	GRF	growth-regulating growth-regulating factor 5
Chr06G0172600	GRF	growth-regulating growth-regulating factor 5
Chr06G0200980	GRF	growth-regulating growth-regulating factor 2
Chr08G0255030	GRF	growth-regulating growth-regulating factor 4
Chr09G0266950	GRF	growth-regulating growth-regulating factor 4
Chr10G0303940	GRF	growth-regulating growth-regulating factor 5
Chr11G0332210	GRF	growth-regulating growth-regulating factor 3
Chr11G0335570	GRF	growth-regulating growth-regulating factor 8
Chr03G0096410	HB-other	homeobox-1 homeobox-1
Chr04G0117450	HB-other	TALE TALE family protein
Chr04G0119130	HB-other	Homeodomain-like Homeodomain-like transcriptional regulator
Chr07G0212020	HB-other	HB-other HB-other family protein
Chr08G0244850	HB-other	KNOTTED1-like KNOTTED1-like homeobox gene 3
Chr09G0273760	HB-other	sequence-specific sequence-specific DNA binding transcription factors;sequence-specific DNA binding
Chr10G0287040	HB-other	TALE TALE family protein
Chr12G0355830	HB-other	HB-other HB-other family protein
Chr13G0359770	HB-other	overexpressor overexpressor of cationic peroxidase 3
Chr13G0368780	HB-other	TALE TALE family protein
Chr01G0020110	WOX	WUSCHEL WUSCHEL related homeobox 4
Chr07G0215440	WOX	WOX WOX family protein
Chr12G0347610	WOX	WUSCHEL WUSCHEL related homeobox 2
Chr06G0188750	WOX	WUSCHEL WUSCHEL related homeobox 1
Chr04G0135670	WOX	WUSCHEL WUSCHEL related homeobox 4
Chr06G0194760	WOX	WUSCHEL WUSCHEL related homeobox 5
Chr02G0067980	WOX	WOX WOX family protein
Chr07G0216010	WOX	WUSCHEL WUSCHEL related homeobox 2
Chr03G0084910	WOX	homeobox-3 homeobox-3
Chr03G0096110	WOX	WUSCHEL WUSCHEL related homeobox 8
Chr09G0269630	WOX	WUSCHEL WUSCHEL related homeobox 11
Chr01G0023330	WOX	WUSCHEL WUSCHEL related homeobox 13
Chr04G0140010	WOX	WUSCHEL WUSCHEL related homeobox 13
Chr02G0066860	WOX	WUSCHEL WUSCHEL related homeobox 13
Chr13G0376650	TALE	BEL1-like BEL1-like homeodomain 6
Chr04G0138020	TALE	BEL1-like BEL1-like homeodomain 3
Chr09G0268320	TALE	BEL1-like BEL1-like homeodomain 1
Chr12G0339970	TALE	BEL1-like BEL1-like homeodomain 1
Chr07G0214530	TALE	BEL1-like BEL1-like homeodomain 8
Chr01G0037000	TALE	BEL1-like BEL1-like homeodomain 2
Chr08G0250180	TALE	BEL1-like BEL1-like homeodomain 1
Chr09G0263240	TALE	BEL1-like BEL1-like homeodomain 8
Chr01G0021760	TALE	BEL1-like BEL1-like homeodomain 11
Chr02G0069660	TALE	BEL1-like BEL1-like homeodomain 2
Chr08G0258210	TALE	TALE TALE family protein
Chr01G0020940	TALE	BEL1-like BEL1-like homeodomain 2
Chr10G0302980	TALE	homeobox homeobox gene 1
Chr11G0326800	TALE	homeobox homeobox gene 1
Chr02G0076640	HD-ZIP	homeobox homeobox 1
Chr01G0011810	HD-ZIP	HD-ZIP HD-ZIP family protein
Chr02G0063960	HD-ZIP	homeobox homeobox protein 16
Chr01G0042120	HD-ZIP	homeobox homeobox protein 6
Chr10G0306390	HD-ZIP	homeobox homeobox protein 2
Chr03G0104290	HD-ZIP	HD-ZIP HD-ZIP family protein
Chr11G0330870	HD-ZIP	Homeobox-leucine Homeobox-leucine zipper protein 4 (HB-4) / HD-ZIP protein
Chr01G0030380	HD-ZIP	homeobox homeobox 1
Chr06G0182950	HD-ZIP	homeobox homeobox 1
Chr11G0313450	HD-ZIP	homeobox homeobox from Arabidopsis thaliana
Chr07G0230390	HD-ZIP	homeobox homeobox from Arabidopsis thaliana
Chr05G0146970	HD-ZIP	homeobox homeobox from Arabidopsis thaliana
Chr02G0075570	HD-ZIP	HD-ZIP HD-ZIP family protein
Chr01G0012050	HD-ZIP	homeobox homeobox 1
Chr06G0200880	HD-ZIP	homeobox homeobox 7
Chr01G0034460	HD-ZIP	HD-ZIP HD-ZIP family protein
Chr05G0140930	HD-ZIP	homeobox homeobox 7
Chr02G0072010	HD-ZIP	HD-ZIP HD-ZIP family protein
Chr04G0134440	HD-ZIP	HD-ZIP HD-ZIP family protein
Chr01G0017780	HD-ZIP	homeobox homeobox protein 16
Chr07G0232000	HD-ZIP	homeobox-leucine homeobox-leucine zipper protein 3
Chr07G0235170	HD-ZIP	homeobox homeobox 7
Chr05G0151810	HD-ZIP	homeobox homeobox 1
Chr01G0031440	HD-ZIP	HD-ZIP HD-ZIP family protein
Chr02G0069450	HD-ZIP	homeobox homeobox protein 21
Chr05G0156070	HD-ZIP	HD-ZIP HD-ZIP family protein
Chr08G0255280	HD-ZIP	homeobox homeobox 51
Chr01G0037200	HD-ZIP	homeobox homeobox protein 40
Chr04G0126880	HD-ZIP	homeobox homeobox protein 52
Chr03G0084670	HD-ZIP	homeobox homeobox protein 52
Chr01G0019040	HD-ZIP	HD-ZIP HD-ZIP family protein
Chr10G0310360	HD-ZIP	homeobox homeobox 7
Chr11G0335490	HD-ZIP	homeobox homeobox 7
Chr01G0006450	HD-ZIP	homeobox-leucine homeobox-leucine zipper protein 17
Chr03G0090580	HD-ZIP	homeobox-leucine homeobox-leucine zipper protein 17
Chr04G0134430	TALE	KNOTTED-like KNOTTED-like from Arabidopsis thaliana
Chr03G0110590	TALE	KNOX/ELK KNOX/ELK homeobox transcription factor
Chr03G0099100	TALE	KNOX/ELK KNOX/ELK homeobox transcription factor
Chr07G0210330	TALE	KNOTTED1-like KNOTTED1-like homeobox gene 6
Chr01G0019030	TALE	KNOTTED-like KNOTTED-like from Arabidopsis thaliana
Chr13G0365580	TALE	KNOTTED1-like KNOTTED1-like homeobox gene 6
Chr06G0181180	TALE	KNOTTED1-like KNOTTED1-like homeobox gene 6
Chr01G0013760	TALE	KNOTTED1-like KNOTTED1-like homeobox gene 6
Chr05G0162300	TALE	KNOTTED1-like KNOTTED1-like homeobox gene 3
Chr03G0102760	TALE	KNOTTED1-like KNOTTED1-like homeobox gene 6
Chr13G0360780	TALE	KNOTTED1-like KNOTTED1-like homeobox gene 3
Chr10G0307660	TALE	KNOTTED-like KNOTTED-like homeobox of Arabidopsis thaliana 7
Chr11G0332360	TALE	KNOTTED-like KNOTTED-like homeobox of Arabidopsis thaliana 7
Chr03G0098420	HD-ZIP	HD-ZIP HD-ZIP family protein
Chr11G0322800	HD-ZIP	HD-ZIP HD-ZIP family protein
Chr09G0280610	HD-ZIP	homeodomain homeodomain GLABROUS 2
Chr07G0233390	HD-ZIP	HD-ZIP HD-ZIP family protein
Chr05G0143130	HD-ZIP	HD-ZIP HD-ZIP family protein
Chr06G0198620	HD-ZIP	HD-ZIP HD-ZIP family protein
Chr10G0302500	HD-ZIP	HD-ZIP HD-ZIP family protein
Chr05G0152910	HD-ZIP	homeodomain homeodomain GLABROUS 11
Chr03G0088330	HD-ZIP	HD-ZIP HD-ZIP family protein
Chr10G0294360	HD-ZIP	HD-ZIP HD-ZIP family protein
Chr03G0093710	HD-ZIP	HD-ZIP HD-ZIP family protein
Chr07G0214740	HD-ZIP	HD-ZIP HD-ZIP family protein
Chr03G0080440	HD-ZIP	protodermal protodermal factor 2
Chr04G0121550	HD-ZIP	protodermal protodermal factor 2
Chr10G0304600	HD-ZIP	homeobox-7 homeobox-7
Chr01G0040570	HD-ZIP	homeodomain homeodomain GLABROUS 11
Chr11G0328930	HD-ZIP	homeobox-7 homeobox-7
Chr01G0026580	HD-ZIP	homeodomain homeodomain GLABROUS 11
Chr13G0372180	HB-PHD	Homeodomain-like Homeodomain-like protein with RING/FYVE/PHD-type zinc finger domain
Chr07G0205460	HB-PHD	Homeodomain-like Homeodomain-like protein with RING/FYVE/PHD-type zinc finger domain
Chr05G0156460	HB-PHD	pathogenesis pathogenesis related homeodomain protein A
Chr01G0004450	C2H2	zinc zinc finger protein 4
Chr01G0004830	C2H2	C2H2-like C2H2-like zinc finger protein
Chr01G0005070	C2H2	indeterminate(ID)-domain indeterminate(ID)-domain 4
Chr01G0007720	C2H2	C2H2 C2H2 family protein
Chr01G0008590	C2H2	C2H2-like C2H2-like zinc finger protein
Chr01G0010840	C2H2	C2H2-like C2H2-like zinc finger protein
Chr01G0012750	C2H2	zinc zinc finger protein 5
Chr01G0018870	C2H2	zinc-finger zinc-finger protein 1
Chr01G0019560	C2H2	salt salt tolerance zinc finger
Chr01G0021160	C2H2	C2H2-like C2H2-like zinc finger protein
Chr01G0022170	C3H	HB-other HB-other family protein
Chr01G0022290	C2H2	C2H2-like C2H2-like zinc finger protein
Chr01G0024300	C3H	C3H C3H family protein
Chr01G0025830	C2H2	C2H2-like C2H2-like zinc finger protein
Chr01G0026370	C2H2	C2H2 C2H2 family protein
Chr01G0028120	C2H2	C2H2 C2H2 family protein
Chr01G0032100	C2H2	C2H2-like C2H2-like zinc finger protein
Chr01G0037240	C2H2	C2H2-like C2H2-like zinc finger protein
Chr02G0053470	C3H	C3H C3H family protein
Chr02G0055780	C2H2	C2H2 C2H2 family protein
Chr02G0063510	C2H2	C2H2 C2H2 family protein
Chr02G0068280	C3H	nucleic nucleic acid binding;zinc ion binding;DNA binding
Chr02G0069420	C2H2	C2H2-like C2H2-like zinc finger protein
Chr02G0072890	C3H	C3H C3H family protein
Chr02G0074570	C2H2	C2H2-like C2H2-like zinc finger protein
Chr02G0077600	C3H	C3H C3H family protein
Chr02G0078360	C2H2	zinc zinc ion binding;nucleic acid binding;zinc ion binding
Chr02G0078700	C2H2	C2H2 C2H2 family protein
Chr03G0079120	C3H	zinc zinc finger nuclease 2
Chr03G0081690	C2H2	C2H2 C2H2 family protein
Chr03G0084040	LSD	lsd lsd one like 2
Chr03G0089050	LSD	LSD LSD family protein
Chr03G0091560	C2H2	zinc zinc finger protein 4
Chr03G0091700	C2H2	C2H2-like C2H2-like zinc finger protein
Chr03G0092090	C2H2	indeterminate(ID)-domain indeterminate(ID)-domain 4
Chr03G0092730	C2H2	C2H2 C2H2 family protein
Chr03G0096560	C3H	C3H C3H family protein
Chr03G0100610	C2H2	indeterminate(ID)-domain indeterminate(ID)-domain 2
Chr03G0108000	C2H2	C2H2 C2H2 family protein
Chr04G0111860	C2H2	C2H2 C2H2 family protein
Chr04G0114670	C2H2	C2H2 C2H2 family protein
Chr04G0115180	C2H2	C2H2-like C2H2-like zinc finger protein
Chr04G0115940	C2H2	C2H2 C2H2 family protein
Chr04G0119070	C2H2	C2H2 C2H2 family protein
Chr04G0119400	C3H	C3H C3H family protein
Chr04G0121330	C3H	C3H C3H family protein
Chr04G0121840	C2H2	C2H2-like C2H2-like zinc finger protein
Chr04G0122520	C3H	C3H C3H family protein
Chr04G0131210	C2H2	transcription transcription factor IIIA
Chr04G0132890	C2H2	C2H2 C2H2 family protein
Chr04G0135030	C2H2	salt salt tolerance zinc finger
Chr04G0135650	C2H2	C2H2-like C2H2-like zinc finger protein
Chr04G0137320	C2H2	C2H2-like C2H2-like zinc finger protein
Chr04G0138630	C2H2	C2H2-like C2H2-like zinc finger protein
Chr05G0144830	C2H2	C2H2-like C2H2-like zinc finger protein
Chr05G0147040	C3H	C3H C3H family protein
Chr05G0147420	C3H	C3H C3H family protein
Chr05G0147440	C2H2	C2H2 C2H2 family protein
Chr05G0147560	C3H	CCCH-type CCCH-type zinc finger protein with ARM repeat domain
Chr05G0149990	C2H2	relative relative of early flowering 6
Chr05G0150000	C2H2	relative relative of early flowering 6
Chr05G0158710	C2H2	zinc zinc finger protein 2
Chr05G0164230	C3H	C3H C3H family protein
Chr05G0166490	C3H	C3H C3H family protein
Chr05G0166920	C3H	C3H C3H family protein
Chr05G0167010	C3H	C3H C3H family protein
Chr06G0176240	C3H	C3H C3H family protein
Chr06G0177330	C2H2	zinc-finger zinc-finger protein 1
Chr06G0179950	C3H	C3H C3H family protein
Chr06G0184840	C2H2	DNAJ DNAJ heat shock N-terminal domain-containing protein
Chr06G0185910	C2H2	C2H2-like C2H2-like zinc finger protein
Chr06G0191230	C2H2	C2H2 C2H2 family protein
Chr06G0191900	C2H2	C2H2 C2H2 family protein
Chr06G0192280	C2H2	indeterminate(ID)-domain indeterminate(ID)-domain 2
Chr06G0193210	C2H2	C2H2 C2H2 family protein
Chr06G0194000	C2H2	C2H2 C2H2 family protein
Chr06G0195090	C3H	C3H C3H family protein
Chr07G0205720	C2H2	salt salt tolerance zinc finger
Chr07G0207160	C2H2	C2H2 C2H2 family protein
Chr07G0208350	C2H2	C2H2 C2H2 family protein
Chr07G0209950	C3H	C3H C3H family protein
Chr07G0211060	C2H2	indeterminate(ID)-domain indeterminate(ID)-domain 2
Chr07G0213510	C2H2	WIP WIP domain protein 3
Chr07G0213520	C2H2	WIP WIP domain protein 3
Chr07G0214060	C2H2	C2H2 C2H2 family protein
Chr07G0214080	C2H2	C2H2 C2H2 family protein
Chr07G0214970	C2H2	indeterminate(ID)-domain indeterminate(ID)-domain 2
Chr07G0215800	C2H2	C2H2 C2H2 family protein
Chr07G0215810	C2H2	C2H2 C2H2 family protein
Chr07G0216810	C3H	CCCH-type CCCH-type zinc finger protein with ARM repeat domain
Chr07G0222320	C3H	C3H C3H family protein
Chr07G0225000	C2H2	indeterminate(ID)-domain indeterminate(ID)-domain 12
Chr07G0225720	C2H2	C2H2 C2H2 family protein
Chr07G0229240	C3H	C3H C3H family protein
Chr07G0229440	C2H2	C2H2 C2H2 family protein
Chr07G0229970	C2H2	C2H2 C2H2 family protein
Chr07G0232300	C2H2	C2H2-like C2H2-like zinc finger protein
Chr07G0234600	C3H	C3H C3H family protein
Chr08G0236960	C2H2	zinc zinc finger protein 8
Chr08G0238050	C3H	C3H C3H family protein
Chr08G0241370	C2H2	C2H2 C2H2 family protein
Chr08G0246140	C3H	C3H C3H family protein
Chr08G0246190	C3H	C3H C3H family protein
Chr08G0248190	C3H	C3H C3H family protein
Chr08G0255790	C2H2	C2H2 C2H2 family protein
Chr08G0256530	C2H2	C2H2-like C2H2-like zinc finger protein
Chr08G0258010	C2H2	C2H2 C2H2 family protein
Chr08G0258020	C2H2	zinc-finger zinc-finger protein 10
Chr09G0263480	C2H2	zinc-finger zinc-finger protein 10
Chr09G0263490	C2H2	C2H2 C2H2 family protein
Chr09G0265250	C2H2	C2H2-like C2H2-like zinc finger protein
Chr09G0266000	C2H2	C2H2 C2H2 family protein
Chr09G0266720	C2H2	histone histone deacetylase 2C
Chr09G0270360	C2H2	transcription transcription factor IIIA
Chr09G0270740	C2H2	C2H2 C2H2 family protein
Chr09G0273230	C2H2	C2H2-like C2H2-like zinc finger protein
Chr09G0281260	C3H	C3H C3H family protein
Chr09G0281800	C3H	floral floral homeotic protein (HUA1)
Chr09G0282530	C2H2	C2H2 C2H2 family protein
Chr09G0284720	C2H2	C2H2 C2H2 family protein
Chr09G0285100	C2H2	C2H2 C2H2 family protein
Chr09G0285620	C3H	C3H C3H family protein
Chr09G0286140	C2H2	zinc zinc finger protein 8
Chr09G0286210	C2H2	C2H2 C2H2 family protein
Chr10G0289960	C2H2	C2H2 C2H2 family protein
Chr10G0290560	C2H2	C2H2 C2H2 family protein
Chr10G0294100	C3H	zinc zinc finger WD40 repeat protein 1
Chr10G0294690	C2H2	C2H2-like C2H2-like zinc finger protein
Chr10G0302710	C3H	C3H C3H family protein
Chr10G0303160	C2H2	indeterminate(ID)-domain indeterminate(ID)-domain 7
Chr10G0304840	C3H	C3H C3H family protein
Chr10G0305040	C2H2	C2H2 C2H2 family protein
Chr10G0306670	C2H2	C2H2-like C2H2-like zinc finger protein
Chr10G0307230	C2H2	C2H2 C2H2 family protein
Chr10G0307280	C2H2	C2H2 C2H2 family protein
Chr10G0312330	C3H	zinc zinc finger nuclease 3
Chr10G0312340	C3H	zinc zinc finger protein 1
Chr11G0313580	C3H	C3H C3H family protein
Chr11G0314070	C2H2	C2H2 C2H2 family protein
Chr11G0314180	C3H	CCCH-type CCCH-type zinc finger protein with ARM repeat domain
Chr11G0314300	C2H2	C2H2 C2H2 family protein
Chr11G0316610	C2H2	C2H2-like C2H2-like zinc finger protein
Chr11G0320260	C2H2	indeterminate(ID)-domain indeterminate(ID)-domain 7
Chr11G0323610	C2H2	zinc-finger zinc-finger protein 1
Chr11G0326610	C3H	C3H C3H family protein
Chr11G0327070	C2H2	indeterminate(ID)-domain indeterminate(ID)-domain 7
Chr11G0329180	C3H	C3H C3H family protein
Chr11G0329370	C2H2	C2H2 C2H2 family protein
Chr11G0329540	LSD	lsd lsd one like 1
Chr12G0337100	C3H	C3H C3H family protein
Chr12G0337800	C2H2	indeterminate(ID)-domain indeterminate(ID)-domain 2
Chr12G0338140	C2H2	C2H2 C2H2 family protein
Chr12G0341030	C2H2	WIP WIP domain protein 3
Chr12G0343970	C2H2	histone histone deacetylase 2C
Chr12G0343980	C2H2	histone histone deacetylase 3
Chr12G0343990	C3H	C3H C3H family protein
Chr12G0345090	C2H2	C2H2 C2H2 family protein
Chr12G0345120	C2H2	C2H2 C2H2 family protein
Chr12G0346570	C2H2	C2H2-like C2H2-like zinc finger protein
Chr12G0347380	C2H2	C2H2 C2H2 family protein
Chr12G0348870	C2H2	C2H2 C2H2 family protein
Chr12G0349120	C3H	C3H C3H family protein
Chr12G0353510	C2H2	C2H2 C2H2 family protein
Chr12G0353520	C2H2	zinc zinc finger protein 11
Chr12G0353990	C2H2	indeterminate(ID)-domain indeterminate(ID)-domain 12
Chr12G0355690	C3H	C3H C3H family protein
Chr12G0355860	C2H2	C2H2 C2H2 family protein
Chr12G0356270	C3H	C3H C3H family protein
Chr12G0356930	C2H2	C2H2 C2H2 family protein
Chr13G0360890	C2H2	C2H2 C2H2 family protein
Chr13G0362540	C2H2	indeterminate(ID)-domain indeterminate(ID)-domain 2
Chr13G0367480	C3H	C3H C3H family protein
Chr13G0372450	C2H2	salt salt tolerance zinc finger
Chr13G0374700	C2H2	C2H2 C2H2 family protein
Chr13G0375120	C3H	C3H C3H family protein
Chr13G0377050	C3H	C3H C3H family protein
Chr01G0006720	MYB	myb myb domain protein 4
Chr01G0007840	MYB	myb myb domain protein 62
Chr01G0011290	MYB	myb myb domain protein 16
Chr01G0011300	MYB	myb myb domain protein 16
Chr01G0011460	MYB	myb myb domain protein 105
Chr01G0011830	MYB	myb myb domain protein 88
Chr01G0014850	MYB	myb myb domain protein 40
Chr01G0019060	MYB	myb myb domain protein 84
Chr01G0019950	MYB	myb myb domain protein 73
Chr01G0020670	MYB	myb myb domain protein 77
Chr01G0024450	MYB	myb myb domain protein 52
Chr01G0026530	MYB	myb myb domain protein 6
Chr01G0029230	MYB	myb myb domain protein 40
Chr01G0030070	MYB	myb myb domain protein 21
Chr01G0030920	MYB	MYB MYB family protein
Chr01G0031560	MYB	myb myb domain protein 94
Chr01G0031780	MYB	myb myb domain protein 16
Chr01G0032760	MYB	myb myb domain protein 121
Chr01G0034020	MYB	myb myb domain protein 6
Chr01G0034520	MYB	myb myb domain protein 68
Chr01G0040280	MYB	MYB MYB family protein
Chr01G0041100	MYB	myb myb domain protein 43
Chr02G0051940	MYB	myb myb domain protein 108
Chr02G0056290	MYB	myb myb domain protein 15
Chr02G0057220	MYB	myb myb domain protein 79
Chr02G0059070	MYB	myb myb domain protein 4
Chr02G0063500	MYB	myb myb domain protein 93
Chr02G0065380	MYB	myb myb domain protein 20
Chr02G0066280	MYB	MYB MYB family protein
Chr02G0070880	MYB	myb myb domain protein 73
Chr02G0071950	MYB	myb myb domain protein 84
Chr02G0072560	MYB	myb myb domain protein 113
Chr02G0073470	MYB	MYB MYB family protein
Chr02G0075020	MYB	myb myb domain protein 16
Chr02G0075130	MYB	myb myb domain protein 105
Chr02G0075380	MYB	myb myb domain protein 30
Chr02G0076850	MYB	myb myb domain protein 21
Chr02G0076910	MYB	myb myb domain protein 98
Chr02G0077660	MYB	myb myb domain protein 40
Chr03G0082370	MYB	myb myb domain protein 74
Chr03G0082380	MYB	myb myb domain protein 15
Chr03G0082390	MYB	myb myb domain protein 14
Chr03G0082410	MYB	myb myb domain protein 14
Chr03G0082430	MYB	myb myb domain protein 14
Chr03G0082530	MYB	MYB-like MYB-like 102
Chr03G0089860	MYB	myb myb domain protein 67
Chr03G0090430	MYB	myb myb domain protein 4
Chr03G0097540	MYB	MYB-like MYB-like 102
Chr03G0104270	MYB	myb myb domain protein 88
Chr03G0104780	MYB	myb myb domain protein 105
Chr04G0110840	MYB	myb myb domain protein 67
Chr04G0111190	MYB	myb myb domain protein 58
Chr04G0120610	MYB	MYB-like MYB-like 102
Chr04G0120670	MYB	myb myb domain protein 15
Chr04G0121930	MYB	myb myb domain protein 101
Chr04G0129910	MYB	myb myb domain protein 52
Chr04G0134480	MYB	myb myb domain protein 84
Chr04G0135420	MYB	myb myb domain protein 73
Chr04G0136480	MYB	myb myb domain protein 77
Chr04G0138880	MYB	myb myb domain protein 7
Chr05G0141100	MYB	myb myb domain protein 5
Chr05G0142890	MYB	myb myb domain protein 17
Chr05G0143080	MYB	myb myb domain protein 3r-3
Chr05G0147510	MYB	myb myb domain protein 83
Chr05G0150450	MYB	myb myb domain protein 50
Chr05G0150770	MYB	myb myb domain protein 98
Chr05G0150890	MYB	myb myb domain protein 66
Chr05G0151640	MYB	MYB MYB family protein
Chr05G0152890	MYB	myb myb domain protein 52
Chr05G0155000	MYB	myb myb domain protein 56
Chr05G0155030	MYB	myb myb domain protein 60
Chr05G0159160	MYB	myb myb domain protein 36
Chr05G0166510	MYB	myb myb domain protein 36
Chr05G0167560	MYB	MYB MYB family protein
Chr05G0167570	MYB	MYB MYB family protein
Chr06G0172050	MYB	myb myb domain protein 26
Chr06G0172530	MYB	MYB MYB family protein
Chr06G0172550	MYB	myb myb domain protein 66
Chr06G0180790	MYB	myb myb domain protein 86
Chr06G0181290	MYB	myb myb domain protein 98
Chr06G0181590	MYB	myb myb domain protein 66
Chr06G0183510	MYB	myb myb domain protein 96
Chr06G0187110	MYB	MYB MYB family protein
Chr06G0187810	MYB	myb myb domain protein 62
Chr06G0190130	MYB	MYB MYB family protein
Chr06G0192230	MYB	MYB MYB family protein
Chr06G0194520	MYB	myb myb domain protein 109
Chr06G0194680	MYB	MYB MYB family protein
Chr06G0195180	MYB	myb myb domain protein r1
Chr06G0197630	MYB	myb myb domain protein 85
Chr06G0198770	MYB	myb myb domain protein 19
Chr06G0198780	MYB	myb myb domain protein 14
Chr07G0202620	MYB	myb myb domain protein 4
Chr07G0209670	MYB	myb myb domain protein 61
Chr07G0214300	MYB	myb myb domain protein 36
Chr07G0215760	MYB	myb myb domain protein 59
Chr07G0216770	MYB	myb myb domain protein 83
Chr07G0218960	MYB	myb myb domain protein 33
Chr07G0219000	MYB	DnaJ DnaJ domain ;Myb-like DNA-binding domain
Chr07G0219020	MYB	DnaJ DnaJ domain ;Myb-like DNA-binding domain
Chr07G0222870	MYB	myb myb domain protein 12
Chr07G0225950	MYB	myb myb domain protein 14
Chr07G0229430	MYB	myb myb domain protein 119
Chr07G0232080	MYB	MYB MYB family protein
Chr07G0233560	MYB	myb myb domain protein 17
Chr07G0234890	MYB	myb myb domain protein 7
Chr08G0236200	MYB	myb myb domain protein 78
Chr08G0241790	MYB	myb myb domain protein 15
Chr08G0242800	MYB	myb myb domain protein 79
Chr08G0245600	MYB	myb myb domain protein 82
Chr08G0256010	MYB	myb myb domain protein 36
Chr08G0257700	MYB	myb myb domain protein 3r-5
Chr08G0257750	MYB	MYB MYB family protein
Chr08G0258420	MYB	myb myb domain protein 1
Chr08G0258600	MYB	MYB MYB family protein
Chr09G0262740	MYB	MYB MYB family protein
Chr09G0263990	MYB	myb myb domain protein 3r-5
Chr09G0265800	MYB	myb myb domain protein 36
Chr09G0269650	MYB	myb myb domain protein 105
Chr09G0269780	MYB	myb myb domain protein 60
Chr09G0279900	MYB	MYB-like MYB-like 102
Chr09G0280010	MYB	myb myb domain protein 15
Chr09G0280030	MYB	myb myb domain protein 15
Chr09G0282130	MYB	myb myb domain protein 72
Chr09G0282830	MYB	myb myb domain protein 103
Chr09G0286260	MYB	myb myb domain protein 4r1
Chr10G0291040	MYB	myb myb domain protein 109
Chr10G0291180	MYB	MYB MYB family protein
Chr10G0291200	MYB	MYB MYB family protein
Chr10G0294500	MYB	myb myb domain protein 19
Chr10G0296920	MYB	myb myb domain protein 9
Chr10G0298110	MYB	cell cell division cycle 5
Chr10G0298140	MYB	myb myb domain protein 15
Chr10G0302110	MYB	Homeodomain-like Homeodomain-like protein
Chr10G0302750	MYB	myb myb domain protein 68
Chr10G0306430	MYB	MYB MYB family protein
Chr10G0306530	MYB	myb myb domain protein 23
Chr10G0307110	MYB	myb myb domain protein 42
Chr10G0307920	MYB	myb myb domain protein 3r-5
Chr11G0312910	MYB	myb myb domain protein 5
Chr11G0314840	MYB	myb myb domain protein 116
Chr11G0317100	MYB	myb myb domain protein 96
Chr11G0319300	MYB	myb myb domain protein 23
Chr11G0319360	MYB	MYB MYB family protein
Chr11G0329110	MYB	myb myb domain protein 9
Chr11G0331000	MYB	myb myb domain protein 23
Chr11G0331790	MYB	myb myb domain protein 85
Chr11G0333770	MYB	myb myb domain protein 103
Chr12G0336420	MYB	myb myb domain protein 5
Chr12G0338430	MYB	myb myb domain protein 83
Chr12G0339250	MYB	myb myb domain protein 33
Chr12G0345600	MYB	myb myb domain protein 36
Chr12G0347330	MYB	myb myb domain protein 59
Chr12G0348760	MYB	MYB MYB family protein
Chr12G0348890	MYB	myb myb domain protein 119
Chr12G0353170	MYB	myb myb domain protein 14
Chr12G0357040	MYB	myb myb domain protein 12
Chr13G0358390	MYB	myb myb domain protein 7
Chr13G0358850	MYB	Homeodomain-like Homeodomain-like protein
Chr13G0366580	MYB	myb myb domain protein 61
Chr13G0371590	MYB	myb myb domain protein 73
Chr13G0377810	MYB	myb myb domain protein 4
Chr01G0000160	MYB_related	MYB MYB family protein
Chr01G0000170	MYB_related	MYB MYB family protein
Chr01G0001220	MYB_related	DNA-binding DNA-binding bromodomain-containing protein
Chr01G0012470	MYB_related	MYB_related MYB_related family protein
Chr01G0018460	MYB_related	MYB_related MYB_related family protein
Chr01G0021430	MYB_related	RAD-like RAD-like 1
Chr01G0021510	MYB_related	RAD-like RAD-like 6
Chr01G0021860	MYB_related	myb myb domain protein 14
Chr01G0030190	MYB_related	myb myb domain protein 66
Chr01G0037440	MYB_related	RAD-like RAD-like 6
Chr01G0040540	MYB_related	MYB_related MYB_related family protein
Chr02G0065990	MYB_related	MYB_related MYB_related family protein
Chr02G0068450	MYB_related	DNA-binding DNA-binding bromodomain-containing protein
Chr02G0071580	MYB_related	telomere telomere repeat binding factor 1
Chr02G0072680	MYB_related	myb myb domain protein 3
Chr03G0079810	MYB_related	MYB_related MYB_related family protein
Chr03G0092430	MYB_related	MYB MYB family protein
Chr03G0092440	MYB_related	MYB MYB family protein
Chr03G0098350	MYB_related	MYB_related MYB_related family protein
Chr04G0121460	MYB_related	MYB_related MYB_related family protein
Chr04G0132770	MYB_related	myb myb domain protein 93
Chr04G0137270	MYB_related	MYB_related MYB_related family protein
Chr04G0137620	MYB_related	RAD-like RAD-like 1
Chr04G0137680	MYB_related	RAD-like RAD-like 6
Chr05G0147060	MYB_related	DNA-binding DNA-binding bromodomain-containing protein
Chr05G0151420	MYB_related	MYB_related MYB_related family protein
Chr05G0166730	MYB_related	MYB_related MYB_related family protein
Chr05G0167180	MYB_related	MYB_related MYB_related family protein
Chr05G0169470	MYB_related	MYB_related MYB_related family protein
Chr06G0174840	MYB_related	MYB_related MYB_related family protein
Chr06G0182610	MYB_related	MYB_related MYB_related family protein
Chr06G0196730	MYB_related	MYB_related MYB_related family protein
Chr06G0199510	MYB_related	MYB_related MYB_related family protein
Chr07G0203860	MYB_related	RAD-like RAD-like 6
Chr07G0203890	MYB_related	RAD-like RAD-like 1
Chr07G0205880	MYB_related	telomere telomere repeat binding factor 1
Chr07G0214480	MYB_related	TRF-like TRF-like 6
Chr07G0219010	MYB_related	DnaJ DnaJ domain ;Myb-like DNA-binding domain
Chr07G0229610	MYB_related	Homeodomain-like Homeodomain-like transcriptional regulator
Chr07G0230280	MYB_related	TRF-like TRF-like 2
Chr07G0234140	MYB_related	MYB_related MYB_related family protein
Chr07G0234560	MYB_related	MYB_related MYB_related family protein
Chr07G0235470	MYB_related	MYB_related MYB_related family protein
Chr08G0238030	MYB_related	DNA DNA binding
Chr08G0248200	MYB_related	MYB MYB family protein
Chr08G0248560	MYB_related	MYB_related MYB_related family protein
Chr08G0256870	MYB_related	MYB_related MYB_related family protein
Chr09G0279990	MYB_related	myb myb domain protein 15
Chr09G0280000	MYB_related	myb myb domain protein 92
Chr09G0280560	MYB_related	MYB_related MYB_related family protein
Chr09G0286090	MYB_related	MYB_related MYB_related family protein
Chr10G0287740	MYB_related	MYB_related MYB_related family protein
Chr10G0288960	MYB_related	MYB MYB family protein
Chr10G0288970	MYB_related	MYB MYB family protein
Chr10G0293120	MYB_related	MYB_related MYB_related family protein
Chr10G0295270	MYB_related	MYB_related MYB_related family protein
Chr10G0297530	MYB_related	MYB MYB family protein
Chr10G0303000	MYB_related	MYB_related MYB_related family protein
Chr10G0304820	MYB_related	MYB-like MYB-like 102
Chr10G0306440	MYB_related	MYB_related MYB_related family protein
Chr11G0313630	MYB_related	DNA-binding DNA-binding bromodomain-containing protein
Chr11G0319450	MYB_related	TRF-like TRF-like 6
Chr11G0321960	MYB_related	myb myb domain protein 4r1
Chr11G0326650	MYB_related	myb myb domain protein 36
Chr11G0326820	MYB_related	MYB_related MYB_related family protein
Chr11G0330930	MYB_related	MYB_related MYB_related family protein
Chr12G0337110	MYB_related	DNA-binding DNA-binding bromodomain-containing protein
Chr12G0347930	MYB_related	TRF-like TRF-like 2
Chr12G0357490	MYB_related	MYB_related MYB_related family protein
Chr13G0362610	MYB_related	DNA DNA binding
Chr13G0372590	MYB_related	telomere telomere repeat binding factor 1
Chr13G0375990	MYB_related	circadian circadian clock associated 1
Chr13G0376190	MYB_related	RAD-like RAD-like 6
Chr07G0229010	GRAS
Chr01G0005010	C3H
Chr03G0106290	C2H2
Chr05G0162550	C2H2
Chr05G0164180	C3H
Chr06G0196940	C2H2
Chr06G0196990	C2H2
Chr02G0074560	MYB_related
Chr07G0233930	MYB_related

## Sheet: Sheet5
Supplementary Table 5. Genes supported by the PFAM, COG, KEGG and GO database.
PFAM					COG				KEGG					GO
Target name	accession	Gene	E-value	Description of target	Gene	COG	COG_Name	COG_Class	Gene	Pathway	Pathway_Name	Pathway_Class	Pathway_Subclass	TermID	Description	Count	GeneRatio	Gene	GO_Class
zf-RVT	PF13966.6	Chr01G0000040.1	4e-21	zinc-binding in reverse transcriptase	Chr01G0000040.1	M	Cell wall/membrane/envelope biogenesis	CELLULAR PROCESSES AND SIGNALING	Chr01G0000040.1	ko04130	SNARE interactions in vesicular transport	Genetic Information Processing	Folding, sorting and degradation	GO:0009987	cellular process	12283	12283/37911	Chr01G0000130.1/Chr01G0000140.1/Chr01G0000150.1/Chr01G0000310.1/Chr01G0000330.1/Chr01G0000340.1/Chr01G0000350.1/Chr01G0000360.1/Chr01G0000380.1/Chr01G0000410.1/Chr01G0000420.1/Chr01G0000430.1/Chr01G0000450.1/Chr01G0000490.1/Chr01G0000500.1/Chr01G0001240.1
DUF4283	PF14111.6	Chr01G0000050.1	4e-20	Domain of unknown function (DUF4283)	Chr01G0000050.1	S	Function unknown	POORLY CHARACTERIZED	Chr01G0000500.1	ko04712	Circadian rhythm - plant	Organismal Systems	Environmental adaptation	GO:0005622	intracellular	11648	11648/37911	Chr01G0000130.1/Chr01G0000140.1/Chr01G0000150.1/Chr01G0000310.1/Chr01G0000330.1/Chr01G0000340.1/Chr01G0000350.1/Chr01G0000360.1/Chr01G0000380.1/Chr01G0000410.1/Chr01G0000420.1/Chr01G0000430.1/Chr01G0000450.1/Chr01G0000490.1/Chr01G0000500.1/Chr01G0001260.1
zf-CCHC_4	PF14392.6	Chr01G0000050.1	4.5e-09	Zinc knuckle	Chr01G0000110.1	L	Replication, recombination and repair	INFORMATION STORAGE AND PROCESSING	Chr01G0001040.1	ko04130	SNARE interactions in vesicular transport	Genetic Information Processing	Folding, sorting and degradation	GO:0110165	cellular anatomical entity	13643	13643/37911	Chr01G0000130.1/Chr01G0000140.1/Chr01G0000150.1/Chr01G0000310.1/Chr01G0000330.1/Chr01G0000340.1/Chr01G0000350.1/Chr01G0000360.1/Chr01G0000380.1/Chr01G0000410.1/Chr01G0000420.1/Chr01G0000430.1/Chr01G0000450.1/Chr01G0000490.1/Chr01G0000500.1/Chr01G0001260.1
Retrotrans_gag	PF03732.17	Chr01G0000110.1	7.6e-15	Retrotransposon gag protein	Chr01G0000130.1	O	Posttranslational modification, protein turnover, chaperones	CELLULAR PROCESSES AND SIGNALING	Chr01G0001070.1	ko04130	SNARE interactions in vesicular transport	Genetic Information Processing	Folding, sorting and degradation	GO:0050789	regulation of biological process	5635	5635/37911	Chr01G0000130.1/Chr01G0000140.1/Chr01G0000150.1/Chr01G0000310.1/Chr01G0000330.1/Chr01G0000340.1/Chr01G0000350.1/Chr01G0000360.1/Chr01G0000380.1/Chr01G0000420.1/Chr01G0000430.1/Chr01G0000450.1/Chr01G0000490.1/Chr01G0000500.1/Chr01G0001360.1/Chr01G0001630.1
Myb_DNA-binding	PF00249.31	Chr01G0000160.1	2.2e-06	Myb-like DNA-binding domain	Chr01G0000140.1	O	Posttranslational modification, protein turnover, chaperones	CELLULAR PROCESSES AND SIGNALING	Chr01G0001260.1	ko00073	Cutin, suberine and wax biosynthesis	Metabolism	Lipid metabolism	GO:0065007	biological regulation	6378	6378/37911	Chr01G0000130.1/Chr01G0000140.1/Chr01G0000150.1/Chr01G0000310.1/Chr01G0000330.1/Chr01G0000340.1/Chr01G0000350.1/Chr01G0000360.1/Chr01G0000380.1/Chr01G0000420.1/Chr01G0000430.1/Chr01G0000450.1/Chr01G0000490.1/Chr01G0000500.1/Chr01G0001360.1/Chr01G0001630.1
Myb_DNA-binding	PF00249.31	Chr01G0000170.1	4.9e-06	Myb-like DNA-binding domain	Chr01G0000150.1	O	Posttranslational modification, protein turnover, chaperones	CELLULAR PROCESSES AND SIGNALING	Chr01G0001320.1	ko00270	Cysteine and methionine metabolism	Metabolism	Amino acid metabolism	GO:0005488	binding	5529	5529/37911	Chr01G0000130.1/Chr01G0000140.1/Chr01G0000150.1/Chr01G0000310.1/Chr01G0000330.1/Chr01G0000340.1/Chr01G0000350.1/Chr01G0000360.1/Chr01G0000380.1/Chr01G0000420.1/Chr01G0000430.1/Chr01G0000450.1/Chr01G0001290.1/Chr01G0001620.1/Chr01G0001660.1/Chr01G0001980.1
Myb_DNA-bind_3	PF12776.7	Chr01G0000180.1	2.9e-10	Myb/SANT-like DNA-binding domain	Chr01G0000160.1	K	Transcription	INFORMATION STORAGE AND PROCESSING	Chr01G0001360.1	ko04068	FoxO signaling pathway	Environmental Information Processing	Signal transduction	GO:0048519	negative regulation of biological process	1786	1786/37911	Chr01G0000130.1/Chr01G0000140.1/Chr01G0000150.1/Chr01G0000310.1/Chr01G0000330.1/Chr01G0000340.1/Chr01G0000350.1/Chr01G0000360.1/Chr01G0000380.1/Chr01G0000500.1/Chr01G0001980.1/Chr01G0003550.1/Chr01G0003560.1/Chr01G0003890.1/Chr01G0003920.1/Chr01G0003930.1/Chr01G0003940.1/Chr01G0004450.1/Chr01G0004500.1/Chr01G0004510.1/Chr01G0004900.1/Chr01G0005480.1/Chr01G0005540.1/Chr01G0005550.1/Chr01G0005580.1…	Biological Process
GRAM	PF02893.20	Chr01G0000220.1	2.3e-16	GRAM domain	Chr01G0000170.1	K	Transcription	INFORMATION STORAGE AND PROCESSING	Chr01G0001360.1	ko04922	Glucagon signaling pathway	Organismal Systems	Endocrine system	GO:0003824	catalytic activity	7014	7014/37911	Chr01G0000310.1/Chr01G0000330.1/Chr01G0000340.1/Chr01G0000350.1/Chr01G0000360.1/Chr01G0000380.1/Chr01G0000410.1/Chr01G0001240.1/Chr01G0001320.1/Chr01G0001360.1/Chr01G0001480.1/Chr01G0001630.1/Chr01G0001660.1/Chr01G0001890.1/Chr01G0001980.1/Chr01G0002000.1
LRR_6	PF13516.6	Chr01G0000230.1	3.2e-19	Leucine Rich repeat	Chr01G0000180.1	S	Function unknown	POORLY CHARACTERIZED	Chr01G0001450.1	ko04130	SNARE interactions in vesicular transport	Genetic Information Processing	Folding, sorting and degradation	GO:0032502	developmental process	4162	4162/37911	Chr01G0000310.1/Chr01G0000330.1/Chr01G0000340.1/Chr01G0000350.1/Chr01G0000360.1/Chr01G0000380.1/Chr01G0000420.1/Chr01G0000430.1/Chr01G0000450.1/Chr01G0001140.1/Chr01G0001660.1/Chr01G0001980.1/Chr01G0002560.1/Chr01G0002590.1/Chr01G0002760.1/Chr01G0002830.1
LRR_4	PF12799.7	Chr01G0000230.1	3.9e-11	Leucine Rich repeats (2 copies)	Chr01G0000190.1	L	Replication, recombination and repair	INFORMATION STORAGE AND PROCESSING	Chr01G0001630.1	ko04010	MAPK signaling pathway	Environmental Information Processing	Signal transduction	GO:0051179	localization	2793	2793/37911	Chr01G0000310.1/Chr01G0000330.1/Chr01G0000340.1/Chr01G0000350.1/Chr01G0000360.1/Chr01G0000380.1/Chr01G0000420.1/Chr01G0000430.1/Chr01G0000450.1/Chr01G0001620.1/Chr01G0001980.1/Chr01G0002090.1/Chr01G0002230.1/Chr01G0002280.1/Chr01G0003090.1/Chr01G0003590.1
DUF4283	PF14111.6	Chr01G0000240.1	1.9e-15	Domain of unknown function (DUF4283)	Chr01G0000200.1	L	Replication, recombination and repair	INFORMATION STORAGE AND PROCESSING	Chr01G0001630.1	ko04064	NF-kappa B signaling pathway	Environmental Information Processing	Signal transduction	GO:0050896	response to stimulus	6383	6383/37911	Chr01G0000310.1/Chr01G0000330.1/Chr01G0000340.1/Chr01G0000350.1/Chr01G0000360.1/Chr01G0000380.1/Chr01G0000420.1/Chr01G0000430.1/Chr01G0000450.1/Chr01G0001630.1/Chr01G0001810.1/Chr01G0001820.1/Chr01G0001830.1/Chr01G0001980.1/Chr01G0002040.1/Chr01G0002050.1
zf-CCHC_4	PF14392.6	Chr01G0000240.1	1.7e-06	Zinc knuckle	Chr01G0000220.1	S	Function unknown	POORLY CHARACTERIZED	Chr01G0001630.1	ko04620	Toll-like receptor signaling pathway	Organismal Systems	Immune system	GO:0032991	protein-containing complex	2559	2559/37911	Chr01G0000310.1/Chr01G0000330.1/Chr01G0000340.1/Chr01G0000350.1/Chr01G0000360.1/Chr01G0000380.1/Chr01G0000490.1/Chr01G0001900.1/Chr01G0001950.1/Chr01G0001980.1/Chr01G0002040.1/Chr01G0003180.1/Chr01G0003550.1/Chr01G0003560.1/Chr01G0003760.1/Chr01G0003770.1
zf-CCHC_4	PF14392.6	Chr01G0000290.1	1.2e-07	Zinc knuckle	Chr01G0000230.1	S	Function unknown	POORLY CHARACTERIZED	Chr01G0001630.1	ko04621	NOD-like receptor signaling pathway	Organismal Systems	Immune system	GO:0051704	multi-organism process	1900	1900/37911	Chr01G0000310.1/Chr01G0000330.1/Chr01G0000340.1/Chr01G0000350.1/Chr01G0000360.1/Chr01G0000380.1/Chr01G0001630.1/Chr01G0001980.1/Chr01G0002560.1/Chr01G0002590.1/Chr01G0003800.1/Chr01G0004350.1/Chr01G0004380.1/Chr01G0004390.1/Chr01G0004400.1/Chr01G0004420.1/Chr01G0004500.1/Chr01G0004510.1/Chr01G0004800.1/Chr01G0005260.1/Chr01G0005490.1/Chr01G0005600.1/Chr01G0005660.1/Chr01G0005870.1/Chr01G0005880.1…	Biological Process
DUF4283	PF14111.6	Chr01G0000290.1	9.5e-07	Domain of unknown function (DUF4283)	Chr01G0000240.1	S	Function unknown	POORLY CHARACTERIZED	Chr01G0001630.1	ko04624	Toll and Imd signaling pathway	Organismal Systems	Immune system	GO:0051703	intraspecies interaction between organisms	82	82/37911	Chr01G0000310.1/Chr01G0000330.1/Chr01G0000340.1/Chr01G0000350.1/Chr01G0000360.1/Chr01G0000380.1/Chr01G0001980.1/Chr01G0002560.1/Chr01G0002590.1/Chr01G0005600.1/Chr01G0007050.1/Chr01G0015320.1/Chr01G0018220.1/Chr01G0020350.1/Chr01G0031970.1/Chr01G0031980.1/Chr01G0032480.1/Chr01G0032550.1/Chr01G0032590.1/Chr01G0035970.1/Chr01G0039850.1/Chr01G0040630.1/Chr01G0040650.1/Chr02G0054480.1/Chr02G0066680.1…	Biological Process
PIF1	PF05970.14	Chr01G0000300.1	6.8e-33	PIF1-like helicase	Chr01G0000290.1	S	Function unknown	POORLY CHARACTERIZED	Chr01G0001630.1	ko04722	Neurotrophin signaling pathway	Organismal Systems	Nervous system	GO:0040011	locomotion	158	158/37911	Chr01G0000310.1/Chr01G0000330.1/Chr01G0000340.1/Chr01G0000350.1/Chr01G0000360.1/Chr01G0000380.1/Chr01G0001980.1/Chr01G0004350.1/Chr01G0004380.1/Chr01G0004390.1/Chr01G0004400.1/Chr01G0013500.1/Chr01G0013510.1/Chr01G0013520.1/Chr01G0015320.1/Chr01G0017410.1/Chr01G0017420.1/Chr01G0019200.1/Chr01G0025870.1/Chr01G0031970.1/Chr01G0031980.1/Chr01G0033230.1/Chr01G0037140.1/Chr01G0040880.1/Chr02G0048760.1…	Biological Process
Helitron_like_N	PF14214.6	Chr01G0000300.1	2e-08	Helitron helicase-like domain at N-terminus	Chr01G0000300.1	L	Replication, recombination and repair	INFORMATION STORAGE AND PROCESSING	Chr01G0001630.1	ko05133	Pertussis	Human Diseases	Infectious diseases: Bacterial	GO:0008152	metabolic process	9812	9812/37911	Chr01G0000410.1/Chr01G0000490.1/Chr01G0000500.1/Chr01G0001240.1/Chr01G0001260.1/Chr01G0001290.1/Chr01G0001320.1/Chr01G0001360.1/Chr01G0001480.1/Chr01G0001620.1/Chr01G0001630.1/Chr01G0001660.1/Chr01G0001890.1/Chr01G0002000.1/Chr01G0002040.1/Chr01G0002050.1
Myosin_head	PF00063.21	Chr01G0000330.1	1.9e-24	Myosin head (motor domain)	Chr01G0000310.1	Z	Cytoskeleton	CELLULAR PROCESSES AND SIGNALING	Chr01G0001630.1	ko05140	Leishmaniasis	Human Diseases	Infectious diseases: Parasitic	GO:0098772	molecular function regulator	1941	1941/37911	Chr01G0000420.1/Chr01G0000430.1/Chr01G0000450.1/Chr01G0000500.1/Chr01G0002680.1/Chr01G0002870.1/Chr01G0003890.1/Chr01G0003920.1/Chr01G0003930.1/Chr01G0003940.1/Chr01G0004150.1/Chr01G0004160.1/Chr01G0004320.1/Chr01G0004450.1/Chr01G0004830.1/Chr01G0005070.1/Chr01G0005480.1/Chr01G0005570.1/Chr01G0005830.1/Chr01G0006010.1/Chr01G0006060.1/Chr01G0006320.1/Chr01G0006330.1/Chr01G0006450.1/Chr01G0006460.1…	Molecular Function
Myosin_head	PF00063.21	Chr01G0000340.1	2.2e-42	Myosin head (motor domain)	Chr01G0000330.1	Z	Cytoskeleton	CELLULAR PROCESSES AND SIGNALING	Chr01G0001630.1	ko05142	Chagas disease (American trypanosomiasis)	Human Diseases	Infectious diseases: Parasitic	GO:0023052	signaling	2000	2000/37911	Chr01G0000420.1/Chr01G0000430.1/Chr01G0000450.1/Chr01G0001630.1/Chr01G0002560.1/Chr01G0002590.1/Chr01G0003720.1/Chr01G0004150.1/Chr01G0004160.1/Chr01G0004420.1/Chr01G0004450.1/Chr01G0004850.1/Chr01G0004870.1/Chr01G0004900.1/Chr01G0005230.1/Chr01G0005480.1/Chr01G0005570.1/Chr01G0005600.1/Chr01G0006010.1/Chr01G0006060.1/Chr01G0006400.1/Chr01G0006470.1/Chr01G0006560.1/Chr01G0006700.1/Chr01G0006890.1…	Biological Process
Myosin_head	PF00063.21	Chr01G0000350.1	2.2e-34	Myosin head (motor domain)	Chr01G0000340.1	Z	Cytoskeleton	CELLULAR PROCESSES AND SIGNALING	Chr01G0001630.1	ko05145	Toxoplasmosis	Human Diseases	Infectious diseases: Parasitic	GO:0048511	rhythmic process	167	167/37911	Chr01G0000500.1/Chr01G0004130.1/Chr01G0004140.1/Chr01G0008670.1/Chr01G0011670.1/Chr01G0012630.1/Chr01G0015580.1/Chr01G0016100.1/Chr01G0016720.1/Chr01G0017480.1/Chr01G0018500.1/Chr01G0020180.1/Chr01G0025230.1/Chr01G0028510.1/Chr01G0033310.1/Chr01G0035900.1/Chr01G0038180.1/Chr01G0038840.1/Chr01G0040540.1/Chr01G0043320.1/Chr01G0043680.1/Chr01G0047740.1/Chr02G0051370.1/Chr02G0051950.1/Chr02G0053340.1…	Biological Process
Myosin_head	PF00063.21	Chr01G0000360.1	2.3e-18	Myosin head (motor domain)	Chr01G0000350.1	Z	Cytoskeleton	CELLULAR PROCESSES AND SIGNALING	Chr01G0001630.1	ko05152	Tuberculosis	Human Diseases	Infectious diseases: Bacterial	GO:0032501	multicellular organismal process	3701	3701/37911	Chr01G0001140.1/Chr01G0001660.1/Chr01G0002560.1/Chr01G0002590.1/Chr01G0002760.1/Chr01G0002830.1/Chr01G0002840.1/Chr01G0002850.1/Chr01G0003180.1/Chr01G0003590.1/Chr01G0003800.1/Chr01G0004030.1/Chr01G0004040.1/Chr01G0004050.1/Chr01G0004060.1/Chr01G0004070.1
IQ	PF00612.27	Chr01G0000360.1	6.6e-11	IQ calmodulin-binding motif	Chr01G0000360.1	Z	Cytoskeleton	CELLULAR PROCESSES AND SIGNALING	Chr01G0001630.1	ko05162	Measles	Human Diseases	Infectious diseases: Viral	GO:0005215	transporter activity	1212	1212/37911	Chr01G0001620.1/Chr01G0002090.1/Chr01G0002230.1/Chr01G0002280.1/Chr01G0003090.1/Chr01G0004330.1/Chr01G0004770.1/Chr01G0004780.1/Chr01G0004820.1/Chr01G0005590.1/Chr01G0005950.1/Chr01G0005960.1/Chr01G0006200.1/Chr01G0006470.1/Chr01G0006890.1/Chr01G0007320.1/Chr01G0008420.1/Chr01G0008540.1/Chr01G0008960.1/Chr01G0009190.1/Chr01G0009340.1/Chr01G0009420.1/Chr01G0009430.1/Chr01G0009440.1/Chr01G0010620.1…	Molecular Function
FAD_syn	PF06574.12	Chr01G0000410.1	1.3e-10	FAD synthetase	Chr01G0000380.1	Z	Cytoskeleton	CELLULAR PROCESSES AND SIGNALING	Chr01G0001630.1	ko05164	Influenza A	Human Diseases	Infectious diseases: Viral	GO:0044419	interspecies interaction between organisms	1526	1526/37911	Chr01G0001630.1/Chr01G0003720.1/Chr01G0003800.1/Chr01G0004420.1/Chr01G0004500.1/Chr01G0004510.1/Chr01G0005260.1/Chr01G0005490.1/Chr01G0005870.1/Chr01G0005880.1/Chr01G0005950.1/Chr01G0007150.1/Chr01G0007170.1/Chr01G0008110.1/Chr01G0009190.1/Chr01G0010460.1/Chr01G0010470.1/Chr01G0010860.1/Chr01G0010990.1/Chr01G0011120.1/Chr01G0012010.1/Chr01G0012330.1/Chr01G0012810.1/Chr01G0012960.1/Chr01G0012990.1…	Biological Process
DHR-2	PF06920.13	Chr01G0000420.1	4.1e-158	Dock homology region 2	Chr01G0000410.1	H	Coenzyme transport and metabolism	METABOLISM	Chr01G0001630.1	ko05169	Epstein-Barr virus infection	Human Diseases	Infectious diseases: Viral	GO:0060089	molecular transducer activity	369	369/37911	Chr01G0001630.1/Chr01G0003720.1/Chr01G0004150.1/Chr01G0004160.1/Chr01G0004420.1/Chr01G0004850.1/Chr01G0004870.1/Chr01G0008110.1/Chr01G0008580.1/Chr01G0009360.1/Chr01G0011860.1/Chr01G0012330.1/Chr01G0012630.1/Chr01G0012960.1/Chr01G0013730.1/Chr01G0013940.1/Chr01G0014780.1/Chr01G0014830.1/Chr01G0015480.1/Chr01G0015810.1/Chr01G0015820.1/Chr01G0015830.1/Chr01G0017480.1/Chr01G0018070.1/Chr01G0018880.1…	Molecular Function
DOCK-C2	PF14429.6	Chr01G0000430.1	5e-23	C2 domain in Dock180 and Zizimin proteins	Chr01G0000420.1	T	Signal transduction mechanisms	CELLULAR PROCESSES AND SIGNALING	Chr01G0001880.1	ko04130	SNARE interactions in vesicular transport	Genetic Information Processing	Folding, sorting and degradation	GO:0000003	reproduction	2096	2096/37911	Chr01G0001660.1/Chr01G0002040.1/Chr01G0002760.1/Chr01G0002830.1/Chr01G0002840.1/Chr01G0002850.1/Chr01G0004030.1/Chr01G0004130.1/Chr01G0004140.1/Chr01G0004150.1/Chr01G0004160.1/Chr01G0004350.1/Chr01G0004380.1/Chr01G0004390.1/Chr01G0004400.1/Chr01G0004490.1	Biological Process
Chromo	PF00385.24	Chr01G0000440.1	4.2e-08	Chromo (CHRromatin Organisation MOdifier) domain	Chr01G0000430.1	T	Signal transduction mechanisms	CELLULAR PROCESSES AND SIGNALING	Chr01G0001890.1	ko00010	Glycolysis / Gluconeogenesis	Metabolism	Carbohydrate metabolism	GO:0022414	reproductive process	2086	2086/37911	Chr01G0001660.1/Chr01G0002040.1/Chr01G0002760.1/Chr01G0002830.1/Chr01G0002840.1/Chr01G0002850.1/Chr01G0004030.1/Chr01G0004130.1/Chr01G0004140.1/Chr01G0004150.1/Chr01G0004160.1/Chr01G0004350.1/Chr01G0004380.1/Chr01G0004390.1/Chr01G0004400.1/Chr01G0004490.1	Biological Process
Prefoldin	PF02996.17	Chr01G0000490.1	5.2e-26	Prefoldin subunit	Chr01G0000440.1	O	Posttranslational modification, protein turnover, chaperones	CELLULAR PROCESSES AND SIGNALING	Chr01G0001890.1	ko00230	Purine metabolism	Metabolism	Nucleotide metabolism	GO:0048518	positive regulation of biological process	1808	1808/37911	Chr01G0002560.1/Chr01G0002590.1/Chr01G0002870.1/Chr01G0003550.1/Chr01G0003560.1/Chr01G0003890.1/Chr01G0003920.1/Chr01G0003930.1/Chr01G0003940.1/Chr01G0004130.1/Chr01G0004140.1/Chr01G0004800.1/Chr01G0004830.1/Chr01G0005200.1/Chr01G0005600.1/Chr01G0006010.1/Chr01G0006060.1/Chr01G0006730.1/Chr01G0006750.1/Chr01G0006940.1/Chr01G0006970.1/Chr01G0006990.1/Chr01G0007000.1/Chr01G0007050.1/Chr01G0007150.1…	Biological Process
TCP	PF03634.13	Chr01G0000500.1	7.3e-34	TCP family transcription factor	Chr01G0000450.1	T	Signal transduction mechanisms	CELLULAR PROCESSES AND SIGNALING	Chr01G0001890.1	ko00620	Pyruvate metabolism	Metabolism	Carbohydrate metabolism	GO:0040007	growth	850	850/37911	Chr01G0002560.1/Chr01G0002590.1/Chr01G0004150.1/Chr01G0004160.1/Chr01G0004430.1/Chr01G0004500.1/Chr01G0004510.1/Chr01G0005720.1/Chr01G0006010.1/Chr01G0006470.1/Chr01G0006550.1/Chr01G0006890.1/Chr01G0008100.1/Chr01G0008130.1/Chr01G0008580.1/Chr01G0010520.1/Chr01G0010540.1/Chr01G0011150.1/Chr01G0011170.1/Chr01G0011340.1/Chr01G0011500.1/Chr01G0012620.1/Chr01G0012690.1/Chr01G0012750.1/Chr01G0013500.1…	Biological Process
DUF4413	PF14372.6	Chr01G0000510.1	9.9e-27	Domain of unknown function (DUF4413)	Chr01G0000460.1	B	Chromatin structure and dynamics	INFORMATION STORAGE AND PROCESSING	Chr01G0001890.1	ko04922	Glucagon signaling pathway	Organismal Systems	Endocrine system	GO:0002376	immune system process	686	686/37911	Chr01G0003720.1/Chr01G0008110.1/Chr01G0010460.1/Chr01G0010860.1/Chr01G0011120.1/Chr01G0012960.1/Chr01G0013000.1/Chr01G0013930.1/Chr01G0014820.1/Chr01G0015810.1/Chr01G0015820.1/Chr01G0015830.1/Chr01G0015930.1/Chr01G0015990.1/Chr01G0016150.1/Chr01G0017060.1/Chr01G0017180.1/Chr01G0017480.1/Chr01G0018250.1/Chr01G0018880.1/Chr01G0020040.1/Chr01G0020980.1/Chr01G0021300.1/Chr01G0021630.1/Chr01G0023290.1…	Biological Process
Dimer_Tnp_hAT	PF05699.14	Chr01G0000510.1	1.9e-20	hAT family C-terminal dimerisation region	Chr01G0000480.1	L	Replication, recombination and repair	INFORMATION STORAGE AND PROCESSING	Chr01G0001890.1	ko04930	Type II diabetes mellitus	Human Diseases	Endocrine and metabolic diseases	GO:0019740	nitrogen utilization	17	17/37911	Chr01G0006010.1/Chr01G0028350.1/Chr02G0053980.1/Chr02G0063970.1/Chr03G0090890.1/Chr05G0153580.1/Chr05G0153590.1/Chr05G0153600.1/Chr05G0153630.1/Chr05G0153640.1/Chr06G0200310.1/Chr06G0200520.1/Chr08G0238830.1/Chr10G0295470.1/Chr11G0320650.1/Chr11G0326440.1/Chr12G0338450.1	Biological Process
Transpos_assoc	PF13963.6	Chr01G0000520.1	3.2e-07	Transposase-associated domain	Chr01G0000490.1	O	Posttranslational modification, protein turnover, chaperones	CELLULAR PROCESSES AND SIGNALING	Chr01G0001890.1	ko05165	Human papillomavirus infection	Human Diseases	Infectious diseases: Viral	GO:0022610	biological adhesion	41	41/37911	Chr01G0006240.1/Chr01G0006250.1/Chr01G0006260.1/Chr01G0011170.1/Chr01G0011570.1/Chr01G0018220.1/Chr01G0028860.1/Chr01G0031880.1/Chr01G0040630.1/Chr01G0040650.1/Chr02G0054480.1/Chr02G0078050.1/Chr03G0088530.1/Chr03G0090670.1/Chr03G0104700.1/Chr03G0106560.1/Chr04G0114210.1/Chr04G0118410.1/Chr04G0127440.1/Chr04G0127450.1/Chr04G0127460.1/Chr04G0133550.1/Chr06G0195380.1/Chr07G0216190.1/Chr07G0223830.1…	Biological Process
DUF4283	PF14111.6	Chr01G0000530.1	5e-28	Domain of unknown function (DUF4283)	Chr01G0000500.1	K	Transcription	INFORMATION STORAGE AND PROCESSING	Chr01G0001890.1	ko05203	Viral carcinogenesis	Human Diseases	Cancers: Overview	GO:0098754	detoxification	174	174/37911	Chr01G0006800.1/Chr01G0011620.1/Chr01G0011630.1/Chr01G0012130.1/Chr01G0012150.1/Chr01G0012160.1/Chr01G0012170.1/Chr01G0012180.1/Chr01G0012190.1/Chr01G0012200.1/Chr01G0013500.1/Chr01G0013510.1/Chr01G0013520.1/Chr01G0016510.1/Chr01G0016630.1/Chr01G0017750.1/Chr01G0020340.1/Chr01G0021840.1/Chr01G0022610.1/Chr01G0025190.1/Chr01G0031150.1/Chr01G0031940.1/Chr01G0037750.1/Chr01G0037930.1/Chr01G0038010.1…	Biological Process
zf-CCHC_4	PF14392.6	Chr01G0000530.1	1.1e-10	Zinc knuckle	Chr01G0000510.1	L	Replication, recombination and repair	INFORMATION STORAGE AND PROCESSING	Chr01G0001890.1	ko05230	Central carbon metabolism in cancer	Human Diseases	Cancers: Overview	GO:0044183	protein folding chaperone	28	28/37911	Chr01G0009670.1/Chr01G0014700.1/Chr01G0033370.1/Chr02G0052800.1/Chr02G0054700.1/Chr02G0073350.1/Chr03G0089150.1/Chr03G0099050.1/Chr03G0102160.1/Chr03G0103160.1/Chr04G0139560.1/Chr06G0171970.1/Chr06G0181660.1/Chr06G0186450.1/Chr06G0188250.1/Chr07G0211530.1/Chr07G0214460.1/Chr07G0221040.1/Chr07G0226710.1/Chr07G0232230.1/Chr08G0239680.1/Chr08G0243090.1/Chr08G0253590.1/Chr09G0286750.1/Chr11G0315020.1…	Molecular Function
zf-CCHC_4	PF14392.6	Chr01G0000540.1	3.8e-07	Zinc knuckle	Chr01G0000520.1	S	Function unknown	POORLY CHARACTERIZED	Chr01G0002000.1	ko00330	Arginine and proline metabolism	Metabolism	Amino acid metabolism	GO:0060090	molecular adaptor activity	104	104/37911	Chr01G0010880.1/Chr01G0011180.1/Chr01G0024420.1/Chr01G0028860.1/Chr01G0031870.1/Chr01G0047350.1/Chr02G0051610.1/Chr02G0053280.1/Chr02G0053290.1/Chr02G0055810.1/Chr02G0057920.1/Chr02G0074960.1/Chr02G0078050.1/Chr03G0089020.1/Chr03G0092110.1/Chr03G0093120.1/Chr03G0102980.1/Chr04G0113070.1/Chr04G0117180.1/Chr04G0120470.1/Chr04G0120480.1/Chr04G0120490.1/Chr04G0120500.1/Chr04G0120520.1/Chr04G0120530.1…	Molecular Function
DUF4283	PF14111.6	Chr01G0000550.1	4e-22	Domain of unknown function (DUF4283)	Chr01G0000530.1	S	Function unknown	POORLY CHARACTERIZED	Chr01G0002000.1	ko00410	beta-Alanine metabolism	Metabolism	Metabolism of other amino acids	GO:0005198	structural molecule activity	287	287/37911	Chr01G0011160.1/Chr01G0015240.1/Chr01G0015250.1/Chr01G0015290.1/Chr01G0016540.1/Chr01G0016700.1/Chr01G0016710.1/Chr01G0017220.1/Chr01G0020760.1/Chr01G0020880.1/Chr01G0020930.1/Chr01G0023320.1/Chr01G0023460.1/Chr01G0025940.1/Chr01G0028330.1/Chr01G0028610.1/Chr01G0028620.1/Chr01G0028860.1/Chr01G0032140.1/Chr01G0033530.1/Chr01G0035340.1/Chr01G0036160.1/Chr01G0036170.1/Chr01G0039840.1/Chr01G0043300.1…	Molecular Function
DUF4283	PF14111.6	Chr01G0000570.1	5.8e-63	Domain of unknown function (DUF4283)	Chr01G0000540.1	S	Function unknown	POORLY CHARACTERIZED	Chr01G0002040.1	ko03440	Homologous recombination	Genetic Information Processing	Replication and repair	GO:0016209	antioxidant activity	124	124/37911	Chr01G0012130.1/Chr01G0013500.1/Chr01G0013510.1/Chr01G0013520.1/Chr01G0016510.1/Chr01G0016630.1/Chr01G0017750.1/Chr01G0020340.1/Chr01G0021840.1/Chr01G0022610.1/Chr01G0025190.1/Chr01G0031150.1/Chr01G0031940.1/Chr01G0037930.1/Chr01G0038010.1/Chr01G0038880.1/Chr01G0039090.1/Chr01G0040030.1/Chr02G0049260.1/Chr02G0052350.1/Chr02G0053740.1/Chr02G0057970.1/Chr02G0057980.1/Chr02G0058770.1/Chr02G0065160.1…	Molecular Function
zf-CCHC_4	PF14392.6	Chr01G0000570.1	8.1e-16	Zinc knuckle	Chr01G0000550.1	S	Function unknown	POORLY CHARACTERIZED	Chr01G0002050.1	ko00940	Phenylpropanoid biosynthesis	Metabolism	Biosynthesis of other secondary metabolites	GO:0043473	pigmentation	29	29/37911	Chr01G0013930.1/Chr01G0031470.1/Chr02G0075500.1/Chr03G0091880.1/Chr04G0118290.1/Chr04G0118340.1/Chr04G0120470.1/Chr04G0120480.1/Chr04G0120490.1/Chr04G0120500.1/Chr04G0120520.1/Chr04G0120530.1/Chr04G0120540.1/Chr04G0120550.1/Chr04G0140620.1/Chr05G0143130.1/Chr05G0150510.1/Chr05G0168290.1/Chr06G0180890.1/Chr06G0180900.1/Chr06G0198620.1/Chr07G0233390.1/Chr08G0254120.1/Chr08G0254130.1/Chr08G0256020.1…	Biological Process
DUF4283	PF14111.6	Chr01G0000580.1	4.8e-24	Domain of unknown function (DUF4283)	Chr01G0000570.1	S	Function unknown	POORLY CHARACTERIZED	Chr01G0002060.1	ko04340	Hedgehog signaling pathway	Environmental Information Processing	Signal transduction	GO:0045182	translation regulator activity	48	48/37911	Chr01G0014250.1/Chr01G0018410.1/Chr01G0020130.1/Chr01G0027680.1/Chr01G0041730.1/Chr02G0053040.1/Chr02G0053070.1/Chr02G0062600.1/Chr02G0064600.1/Chr02G0078890.1/Chr03G0096710.1/Chr03G0102350.1/Chr03G0107130.1/Chr04G0116540.1/Chr04G0128800.1/Chr04G0133640.1/Chr04G0133650.1/Chr05G0153020.1/Chr05G0153340.1/Chr05G0161110.1/Chr05G0168810.1/Chr05G0168990.1/Chr06G0195370.1/Chr07G0205010.1/Chr07G0208560.1…	Molecular Function
zf-CCHC_4	PF14392.6	Chr01G0000580.1	7.1e-07	Zinc knuckle	Chr01G0000580.1	S	Function unknown	POORLY CHARACTERIZED	Chr01G0002060.1	ko04341	Hedgehog signaling pathway - fly	Environmental Information Processing	Signal transduction	GO:0007610	behavior	34	34/37911	Chr01G0017410.1/Chr01G0017420.1/Chr01G0037140.1/Chr01G0038960.1/Chr02G0063110.1/Chr02G0063170.1/Chr02G0063480.1/Chr02G0069490.1/Chr03G0089690.1/Chr04G0120470.1/Chr04G0120480.1/Chr04G0120490.1/Chr04G0120500.1/Chr04G0120520.1/Chr04G0120530.1/Chr04G0120540.1/Chr04G0120550.1/Chr05G0145190.1/Chr05G0168290.1/Chr06G0191110.1/Chr07G0203770.1/Chr07G0214000.1/Chr07G0218560.1/Chr08G0254120.1/Chr08G0254130.1…	Biological Process
DUF4283	PF14111.6	Chr01G0000590.1	2.3e-33	Domain of unknown function (DUF4283)	Chr01G0000590.1	S	Function unknown	POORLY CHARACTERIZED	Chr01G0002070.1	ko04340	Hedgehog signaling pathway	Environmental Information Processing	Signal transduction	GO:0140104	molecular carrier activity	36	36/37911	Chr01G0030340.1/Chr03G0109490.1/Chr04G0120860.1/Chr04G0120870.1/Chr05G0164770.1/Chr06G0178490.1/Chr06G0191060.1/Chr06G0191070.1/Chr06G0191080.1/Chr06G0199930.1/Chr06G0201720.1/Chr07G0208140.1/Chr07G0218890.1/Chr07G0218900.1/Chr07G0218910.1/Chr07G0231390.1/Chr08G0239630.1/Chr08G0246690.1/Chr09G0270370.1/Chr09G0270380.1/Chr09G0270390.1/Chr09G0270400.1/Chr09G0270410.1/Chr09G0284510.1/Chr10G0296460.1…	Molecular Function
DUF4283	PF14111.6	Chr01G0000600.1	5.5e-93	Domain of unknown function (DUF4283)	Chr01G0000600.1	S	Function unknown	POORLY CHARACTERIZED	Chr01G0002070.1	ko04341	Hedgehog signaling pathway - fly	Environmental Information Processing	Signal transduction	GO:0015976	carbon utilization	7	7/37911	Chr01G0034550.1/Chr02G0057330.1/Chr02G0071920.1/Chr07G0229110.1/Chr07G0229120.1/Chr12G0349300.1/Chr12G0349310.1	Biological Process
zf-CCHC_4	PF14392.6	Chr01G0000600.1	4.3e-32	Zinc knuckle	Chr01G0000610.1	S	Function unknown	POORLY CHARACTERIZED	Chr01G0002130.1	ko04130	SNARE interactions in vesicular transport	Genetic Information Processing	Folding, sorting and degradation	GO:0140299	small molecule sensor activity	12	12/37911	Chr01G0038850.1/Chr02G0067710.1/Chr03G0084850.1/Chr03G0084860.1/Chr03G0084870.1/Chr05G0153660.1/Chr05G0153670.1/Chr05G0153680.1/Chr05G0153890.1/Chr05G0153900.1/Chr05G0167710.1/Chr05G0167730.1	Molecular Function
DUF4283	PF14111.6	Chr01G0000610.1	1.2e-39	Domain of unknown function (DUF4283)	Chr01G0000620.1	S	Function unknown	POORLY CHARACTERIZED	Chr01G0002200.1	ko04340	Hedgehog signaling pathway	Environmental Information Processing	Signal transduction	GO:0031386	protein tag	5	5/37911	Chr03G0089220.1/Chr03G0098330.1/Chr09G0281110.1/Chr10G0288730.1/Chr12G0346250.1	Molecular Function
zf-CCHC_4	PF14392.6	Chr01G0000610.1	9.3e-07	Zinc knuckle	Chr01G0000630.1	S	Function unknown	POORLY CHARACTERIZED	Chr01G0002200.1	ko04341	Hedgehog signaling pathway - fly	Environmental Information Processing	Signal transduction	GO:0110148	biomineralization	2	2/37911	Chr04G0115690.1/Chr04G0129950.1	Biological Process
DUF4283	PF14111.6	Chr01G0000620.1	3.1e-08	Domain of unknown function (DUF4283)	Chr01G0000640.1	S	Function unknown	POORLY CHARACTERIZED	Chr01G0002290.1	ko04130	SNARE interactions in vesicular transport	Genetic Information Processing	Folding, sorting and degradation	GO:0009758	carbohydrate utilization	3	3/37911	Chr05G0166820.1/Chr08G0248730.1/Chr11G0326900.1	Biological Process
zf-CCHC_4	PF14392.6	Chr01G0000620.1	1.4e-06	Zinc knuckle	Chr01G0000650.1	S	Function unknown	POORLY CHARACTERIZED	Chr01G0002350.1	ko00040	Pentose and glucuronate interconversions	Metabolism	Carbohydrate metabolism	GO:0044217	other organism part	1	1/37911	Chr09G0271060.1	Cellular Component
DUF4283	PF14111.6	Chr01G0000630.1	5.2e-17	Domain of unknown function (DUF4283)	Chr01G0000660.1	S	Function unknown	POORLY CHARACTERIZED	Chr01G0002390.1	ko05166	Human T-cell leukemia virus 1 infection	Human Diseases	Infectious diseases: Viral	GO:0045735	nutrient reservoir activity	3	3/37911	Chr10G0298130.1/Chr12G0353130.1/Chr13G0376770.1	Molecular Function
zf-CCHC_4	PF14392.6	Chr01G0000630.1	9.6e-06	Zinc knuckle	Chr01G0000670.1	S	Function unknown	POORLY CHARACTERIZED	Chr01G0002390.1	ko05203	Viral carcinogenesis	Human Diseases	Cancers: Overview	GO:0006791	sulfur utilization	2	2/37911	Chr12G0352180.1/Chr12G0352200.1	Biological Process
DUF4283	PF14111.6	Chr01G0000640.1	2.3e-62	Domain of unknown function (DUF4283)	Chr01G0000690.1	S	Function unknown	POORLY CHARACTERIZED	Chr01G0002420.1	ko05166	Human T-cell leukemia virus 1 infection	Human Diseases	Infectious diseases: Viral
zf-CCHC_4	PF14392.6	Chr01G0000640.1	1.3e-14	Zinc knuckle	Chr01G0000710.1	E	Amino acid transport and metabolism	METABOLISM	Chr01G0002420.1	ko05203	Viral carcinogenesis	Human Diseases	Cancers: Overview
DUF4283	PF14111.6	Chr01G0000650.1	2.7e-17	Domain of unknown function (DUF4283)	Chr01G0000720.1	S	Function unknown	POORLY CHARACTERIZED	Chr01G0002430.1	ko05166	Human T-cell leukemia virus 1 infection	Human Diseases	Infectious diseases: Viral
DUF4283	PF14111.6	Chr01G0000660.1	8.3e-117	Domain of unknown function (DUF4283)	Chr01G0000730.1	S	Function unknown	POORLY CHARACTERIZED	Chr01G0002430.1	ko05203	Viral carcinogenesis	Human Diseases	Cancers: Overview
zf-CCHC_4	PF14392.6	Chr01G0000660.1	1.1e-33	Zinc knuckle	Chr01G0000740.1	S	Function unknown	POORLY CHARACTERIZED	Chr01G0002440.1	ko00270	Cysteine and methionine metabolism	Metabolism	Amino acid metabolism
DUF4283	PF14111.6	Chr01G0000670.1	7.7e-17	Domain of unknown function (DUF4283)	Chr01G0000750.1	S	Function unknown	POORLY CHARACTERIZED	Chr01G0002460.1	ko05166	Human T-cell leukemia virus 1 infection	Human Diseases	Infectious diseases: Viral
zf-CCHC_4	PF14392.6	Chr01G0000670.1	7e-06	Zinc knuckle	Chr01G0000760.1	S	Function unknown	POORLY CHARACTERIZED	Chr01G0002460.1	ko05203	Viral carcinogenesis	Human Diseases	Cancers: Overview
DUF4283	PF14111.6	Chr01G0000690.1	9.8e-33	Domain of unknown function (DUF4283)	Chr01G0000770.1	S	Function unknown	POORLY CHARACTERIZED	Chr01G0002690.1	ko00500	Starch and sucrose metabolism	Metabolism	Carbohydrate metabolism
zf-CCHC_4	PF14392.6	Chr01G0000690.1	4.7e-14	Zinc knuckle	Chr01G0000780.1	E	Amino acid transport and metabolism	METABOLISM	Chr01G0002760.1	ko05130	Pathogenic Escherichia coli infection	Human Diseases	Infectious diseases: Bacterial
zf-CCHC_4	PF14392.6	Chr01G0000710.1	5.3e-07	Zinc knuckle	Chr01G0000790.1	S	Function unknown	POORLY CHARACTERIZED	Chr01G0002830.1	ko05130	Pathogenic Escherichia coli infection	Human Diseases	Infectious diseases: Bacterial
DUF4283	PF14111.6	Chr01G0000720.1	3.9e-32	Domain of unknown function (DUF4283)	Chr01G0000800.1	E	Amino acid transport and metabolism	METABOLISM	Chr01G0002840.1	ko05130	Pathogenic Escherichia coli infection	Human Diseases	Infectious diseases: Bacterial
DUF4283	PF14111.6	Chr01G0000730.1	4.8e-33	Domain of unknown function (DUF4283)	Chr01G0000810.1	S	Function unknown	POORLY CHARACTERIZED	Chr01G0002850.1	ko05130	Pathogenic Escherichia coli infection	Human Diseases	Infectious diseases: Bacterial
DUF4283	PF14111.6	Chr01G0000740.1	1.4e-92	Domain of unknown function (DUF4283)	Chr01G0000820.1	E	Amino acid transport and metabolism	METABOLISM	Chr01G0002870.1	ko00310	Lysine degradation	Metabolism	Amino acid metabolism
zf-CCHC_4	PF14392.6	Chr01G0000740.1	2.7e-32	Zinc knuckle	Chr01G0000830.1	S	Function unknown	POORLY CHARACTERIZED	Chr01G0002890.1	ko04120	Ubiquitin mediated proteolysis	Genetic Information Processing	Folding, sorting and degradation
DUF4283	PF14111.6	Chr01G0000750.1	2.8e-33	Domain of unknown function (DUF4283)	Chr01G0000840.1	E	Amino acid transport and metabolism	METABOLISM	Chr01G0002950.1	ko03410	Base excision repair	Genetic Information Processing	Replication and repair
DUF4283	PF14111.6	Chr01G0000760.1	2.9e-07	Domain of unknown function (DUF4283)	Chr01G0000850.1	S	Function unknown	POORLY CHARACTERIZED	Chr01G0002950.1	ko05340	Primary immunodeficiency	Human Diseases	Immune diseases
zf-CCHC_4	PF14392.6	Chr01G0000760.1	5.9e-07	Zinc knuckle	Chr01G0000860.1	E	Amino acid transport and metabolism	METABOLISM	Chr01G0002970.1	ko03410	Base excision repair	Genetic Information Processing	Replication and repair
DUF4283	PF14111.6	Chr01G0000770.1	1.2e-33	Domain of unknown function (DUF4283)	Chr01G0000870.1	S	Function unknown	POORLY CHARACTERIZED	Chr01G0002970.1	ko05340	Primary immunodeficiency	Human Diseases	Immune diseases
DUF4283	PF14111.6	Chr01G0000780.1	4.5e-13	Domain of unknown function (DUF4283)	Chr01G0000880.1	E	Amino acid transport and metabolism	METABOLISM	Chr01G0003110.1	ko00130	Ubiquinone and other terpenoid-quinone biosynthesis	Metabolism	Metabolism of cofactors and vitamins
zf-CCHC_4	PF14392.6	Chr01G0000780.1	1.6e-10	Zinc knuckle	Chr01G0000890.1	S	Function unknown	POORLY CHARACTERIZED	Chr01G0003380.1	ko03030	DNA replication	Genetic Information Processing	Replication and repair
DUF4283	PF14111.6	Chr01G0000790.1	4.9e-12	Domain of unknown function (DUF4283)	Chr01G0000900.1	S	Function unknown	POORLY CHARACTERIZED	Chr01G0003380.1	ko03420	Nucleotide excision repair	Genetic Information Processing	Replication and repair
DUF4283	PF14111.6	Chr01G0000800.1	8.6e-16	Domain of unknown function (DUF4283)	Chr01G0000910.1	S	Function unknown	POORLY CHARACTERIZED	Chr01G0003380.1	ko03430	Mismatch repair	Genetic Information Processing	Replication and repair
zf-CCHC_4	PF14392.6	Chr01G0000800.1	6.7e-15	Zinc knuckle	Chr01G0000920.1	S	Function unknown	POORLY CHARACTERIZED	Chr01G0003380.1	ko03440	Homologous recombination	Genetic Information Processing	Replication and repair
DUF4283	PF14111.6	Chr01G0000810.1	3.6e-35	Domain of unknown function (DUF4283)	Chr01G0000930.1	E	Amino acid transport and metabolism	METABOLISM	Chr01G0003380.1	ko03460	Fanconi anemia pathway	Genetic Information Processing	Replication and repair
zf-CCHC_4	PF14392.6	Chr01G0000810.1	1e-06	Zinc knuckle	Chr01G0000940.1	E	Amino acid transport and metabolism	METABOLISM	Chr01G0003400.1	ko03030	DNA replication	Genetic Information Processing	Replication and repair
DUF4283	PF14111.6	Chr01G0000820.1	2.1e-11	Domain of unknown function (DUF4283)	Chr01G0000950.1	S	Function unknown	POORLY CHARACTERIZED	Chr01G0003400.1	ko03420	Nucleotide excision repair	Genetic Information Processing	Replication and repair
zf-CCHC_4	PF14392.6	Chr01G0000820.1	4.8e-08	Zinc knuckle	Chr01G0000960.1	S	Function unknown	POORLY CHARACTERIZED	Chr01G0003400.1	ko03430	Mismatch repair	Genetic Information Processing	Replication and repair
DUF4283	PF14111.6	Chr01G0000830.1	1.6e-30	Domain of unknown function (DUF4283)	Chr01G0000970.1	E	Amino acid transport and metabolism	METABOLISM	Chr01G0003400.1	ko03440	Homologous recombination	Genetic Information Processing	Replication and repair
DUF4283	PF14111.6	Chr01G0000840.1	2.5e-13	Domain of unknown function (DUF4283)	Chr01G0000980.1	E	Amino acid transport and metabolism	METABOLISM	Chr01G0003400.1	ko03460	Fanconi anemia pathway	Genetic Information Processing	Replication and repair
zf-CCHC_4	PF14392.6	Chr01G0000840.1	1.6e-10	Zinc knuckle	Chr01G0000990.1	E	Amino acid transport and metabolism	METABOLISM	Chr01G0003470.1	ko00904	Diterpenoid biosynthesis	Metabolism	Metabolism of terpenoids and polyketides
DUF4283	PF14111.6	Chr01G0000850.1	1.5e-29	Domain of unknown function (DUF4283)	Chr01G0001000.1	S	Function unknown	POORLY CHARACTERIZED	Chr01G0003510.1	ko04130	SNARE interactions in vesicular transport	Genetic Information Processing	Folding, sorting and degradation
DUF4283	PF14111.6	Chr01G0000860.1	6e-16	Domain of unknown function (DUF4283)	Chr01G0001010.1	S	Function unknown	POORLY CHARACTERIZED	Chr01G0003530.1	ko04130	SNARE interactions in vesicular transport	Genetic Information Processing	Folding, sorting and degradation
zf-CCHC_4	PF14392.6	Chr01G0000860.1	9.1e-15	Zinc knuckle	Chr01G0001020.1	S	Function unknown	POORLY CHARACTERIZED	Chr01G0003590.1	ko00906	Carotenoid biosynthesis	Metabolism	Metabolism of terpenoids and polyketides
DUF4283	PF14111.6	Chr01G0000870.1	1.2e-15	Domain of unknown function (DUF4283)	Chr01G0001030.1	S	Function unknown	POORLY CHARACTERIZED	Chr01G0003650.1	ko04130	SNARE interactions in vesicular transport	Genetic Information Processing	Folding, sorting and degradation
zf-CCHC_4	PF14392.6	Chr01G0000870.1	7e-06	Zinc knuckle	Chr01G0001040.1	M	Cell wall/membrane/envelope biogenesis	CELLULAR PROCESSES AND SIGNALING	Chr01G0003730.1	ko00010	Glycolysis / Gluconeogenesis	Metabolism	Carbohydrate metabolism
DUF4283	PF14111.6	Chr01G0000880.1	2.1e-12	Domain of unknown function (DUF4283)	Chr01G0001050.1	S	Function unknown	POORLY CHARACTERIZED	Chr01G0003730.1	ko00040	Pentose and glucuronate interconversions	Metabolism	Carbohydrate metabolism
zf-CCHC_4	PF14392.6	Chr01G0000880.1	4.9e-07	Zinc knuckle	Chr01G0001070.1	M	Cell wall/membrane/envelope biogenesis	CELLULAR PROCESSES AND SIGNALING	Chr01G0003730.1	ko00561	Glycerolipid metabolism	Metabolism	Lipid metabolism
DUF4283	PF14111.6	Chr01G0000890.1	3.8e-34	Domain of unknown function (DUF4283)	Chr01G0001080.1	S	Function unknown	POORLY CHARACTERIZED	Chr01G0003730.1	ko00930	Caprolactam degradation	Metabolism	Xenobiotics biodegradation and metabolism
DUF4283	PF14111.6	Chr01G0000900.1	3.2e-43	Domain of unknown function (DUF4283)	Chr01G0001090.1	S	Function unknown	POORLY CHARACTERIZED	Chr01G0003760.1	ko03008	Ribosome biogenesis in eukaryotes	Genetic Information Processing	Translation
zf-CCHC_4	PF14392.6	Chr01G0000900.1	1.3e-15	Zinc knuckle	Chr01G0001100.1	E	Amino acid transport and metabolism	METABOLISM	Chr01G0003770.1	ko03008	Ribosome biogenesis in eukaryotes	Genetic Information Processing	Translation
zf-CCHC_4	PF14392.6	Chr01G0000910.1	3.5e-06	Zinc knuckle	Chr01G0001110.1	S	Function unknown	POORLY CHARACTERIZED	Chr01G0003780.1	ko03008	Ribosome biogenesis in eukaryotes	Genetic Information Processing	Translation
zf-CCHC_4	PF14392.6	Chr01G0000920.1	2.9e-07	Zinc knuckle	Chr01G0001120.1	S	Function unknown	POORLY CHARACTERIZED	Chr01G0003790.1	ko03008	Ribosome biogenesis in eukaryotes	Genetic Information Processing	Translation
DUF4283	PF14111.6	Chr01G0000940.1	7.1e-32	Domain of unknown function (DUF4283)	Chr01G0001130.1	O	Posttranslational modification, protein turnover, chaperones	CELLULAR PROCESSES AND SIGNALING	Chr01G0003800.1	ko04910	Insulin signaling pathway	Organismal Systems	Endocrine system
zf-CCHC_4	PF14392.6	Chr01G0000940.1	1.4e-30	Zinc knuckle	Chr01G0001140.1	T	Signal transduction mechanisms	CELLULAR PROCESSES AND SIGNALING	Chr01G0003830.1	ko03015	mRNA surveillance pathway	Genetic Information Processing	Translation
DUF4283	PF14111.6	Chr01G0000950.1	3.1e-91	Domain of unknown function (DUF4283)	Chr01G0001150.1	L	Replication, recombination and repair	INFORMATION STORAGE AND PROCESSING	Chr01G0003890.1	ko03040	Spliceosome	Genetic Information Processing	Transcription
zf-CCHC_4	PF14392.6	Chr01G0000950.1	1.1e-30	Zinc knuckle	Chr01G0001180.1	L	Replication, recombination and repair	INFORMATION STORAGE AND PROCESSING	Chr01G0003890.1	ko04212	Longevity regulating pathway - worm	Organismal Systems	Aging
DUF4283	PF14111.6	Chr01G0000960.1	8.2e-20	Domain of unknown function (DUF4283)	Chr01G0001210.1	D	Cell cycle control, cell division, chromosome partitioning	CELLULAR PROCESSES AND SIGNALING	Chr01G0003920.1	ko03040	Spliceosome	Genetic Information Processing	Transcription
zf-CCHC_4	PF14392.6	Chr01G0000960.1	6.8e-10	Zinc knuckle	Chr01G0001220.1	K	Transcription	INFORMATION STORAGE AND PROCESSING	Chr01G0003920.1	ko04212	Longevity regulating pathway - worm	Organismal Systems	Aging
DUF4283	PF14111.6	Chr01G0000970.1	8.5e-16	Domain of unknown function (DUF4283)	Chr01G0001240.1	O	Posttranslational modification, protein turnover, chaperones	CELLULAR PROCESSES AND SIGNALING	Chr01G0003930.1	ko03040	Spliceosome	Genetic Information Processing	Transcription
zf-CCHC_4	PF14392.6	Chr01G0000970.1	1.2e-14	Zinc knuckle	Chr01G0001260.1	Q	Secondary metabolites biosynthesis, transport and catabolism	METABOLISM	Chr01G0003930.1	ko04212	Longevity regulating pathway - worm	Organismal Systems	Aging
DUF4283	PF14111.6	Chr01G0000990.1	3.8e-28	Domain of unknown function (DUF4283)	Chr01G0001290.1	T	Signal transduction mechanisms	CELLULAR PROCESSES AND SIGNALING	Chr01G0003940.1	ko03040	Spliceosome	Genetic Information Processing	Transcription
zf-CCHC_4	PF14392.6	Chr01G0000990.1	1.9e-22	Zinc knuckle	Chr01G0001290.1	U	Intracellular trafficking, secretion, and vesicular transpor	CELLULAR PROCESSES AND SIGNALINGt	Chr01G0003940.1	ko04212	Longevity regulating pathway - worm	Organismal Systems	Aging
DUF4283	PF14111.6	Chr01G0001000.1	9.2e-48	Domain of unknown function (DUF4283)	Chr01G0001320.1	S	Function unknown	POORLY CHARACTERIZED	Chr01G0003980.1	ko00540	Lipopolysaccharide biosynthesis	Metabolism	Glycan biosynthesis and metabolism
zf-CCHC_4	PF14392.6	Chr01G0001000.1	1.6e-14	Zinc knuckle	Chr01G0001360.1	K	Transcription	INFORMATION STORAGE AND PROCESSING	Chr01G0003990.1	ko00540	Lipopolysaccharide biosynthesis	Metabolism	Glycan biosynthesis and metabolism
DUF4283	PF14111.6	Chr01G0001010.1	3.6e-26	Domain of unknown function (DUF4283)	Chr01G0001360.1	O	Posttranslational modification, protein turnover, chaperones	CELLULAR PROCESSES AND SIGNALING	Chr01G0004130.1	ko04712	Circadian rhythm - plant	Organismal Systems	Environmental adaptation
zf-CCHC_4	PF14392.6	Chr01G0001010.1	1.5e-10	Zinc knuckle	Chr01G0001360.1	T	Signal transduction mechanisms	CELLULAR PROCESSES AND SIGNALING	Chr01G0004140.1	ko04712	Circadian rhythm - plant	Organismal Systems	Environmental adaptation
DUF4283	PF14111.6	Chr01G0001030.1	4.1e-11	Domain of unknown function (DUF4283)	Chr01G0001380.1	L	Replication, recombination and repair	INFORMATION STORAGE AND PROCESSING	Chr01G0004150.1	ko04075	Plant hormone signal transduction	Environmental Information Processing	Signal transduction
DUF4283	PF14111.6	Chr01G0001040.1	1.1e-10	Domain of unknown function (DUF4283)	Chr01G0001400.1	E	Amino acid transport and metabolism	METABOLISM	Chr01G0004160.1	ko04075	Plant hormone signal transduction	Environmental Information Processing	Signal transduction
zf-CCHC_4	PF14392.6	Chr01G0001040.1	1.1e-06	Zinc knuckle	Chr01G0001410.1	S	Function unknown	POORLY CHARACTERIZED	Chr01G0004420.1	ko04075	Plant hormone signal transduction	Environmental Information Processing	Signal transduction
DUF4283	PF14111.6	Chr01G0001050.1	7.7e-18	Domain of unknown function (DUF4283)	Chr01G0001430.1	E	Amino acid transport and metabolism	METABOLISM	Chr01G0004500.1	ko04140	Autophagy - animal	Cellular Processes	Transport and catabolism
zf-CCHC_4	PF14392.6	Chr01G0001050.1	2.9e-11	Zinc knuckle	Chr01G0001440.1	S	Function unknown	POORLY CHARACTERIZED	Chr01G0004500.1	ko04142	Lysosome	Cellular Processes	Transport and catabolism
zf-RVT	PF13966.6	Chr01G0001070.1	9.1e-21	zinc-binding in reverse transcriptase	Chr01G0001450.1	T	Signal transduction mechanisms	CELLULAR PROCESSES AND SIGNALING	Chr01G0004500.1	ko04145	Phagosome	Cellular Processes	Transport and catabolism
RVT_1	PF00078.27	Chr01G0001070.1	1.5e-09	Reverse transcriptase (RNA-dependent DNA polymerase)	Chr01G0001480.1	O	Posttranslational modification, protein turnover, chaperones	CELLULAR PROCESSES AND SIGNALING	Chr01G0004500.1	ko04210	Apoptosis	Cellular Processes	Cell growth and death
DUF4283	PF14111.6	Chr01G0001080.1	5.9e-26	Domain of unknown function (DUF4283)	Chr01G0001490.1	S	Function unknown	POORLY CHARACTERIZED	Chr01G0004500.1	ko04612	Antigen processing and presentation	Organismal Systems	Immune system
zf-CCHC_4	PF14392.6	Chr01G0001090.1	3.5e-09	Zinc knuckle	Chr01G0001510.1	S	Function unknown	POORLY CHARACTERIZED	Chr01G0004500.1	ko05205	Proteoglycans in cancer	Human Diseases	Cancers: Overview
DUF4283	PF14111.6	Chr01G0001090.1	1.3e-06	Domain of unknown function (DUF4283)	Chr01G0001520.1	E	Amino acid transport and metabolism	METABOLISM	Chr01G0004500.1	ko05323	Rheumatoid arthritis	Human Diseases	Immune diseases
DUF4283	PF14111.6	Chr01G0001110.1	2.6e-18	Domain of unknown function (DUF4283)	Chr01G0001530.1	E	Amino acid transport and metabolism	METABOLISM	Chr01G0004500.1	ko05418	Fluid shear stress and atherosclerosis	Human Diseases	Cardiovascular diseases
Eapp_C	PF10238.9	Chr01G0001130.1	3.9e-42	E2F-associated phosphoprotein	Chr01G0001560.1	S	Function unknown	POORLY CHARACTERIZED	Chr01G0004510.1	ko04140	Autophagy - animal	Cellular Processes	Transport and catabolism
RVT_2	PF07727.14	Chr01G0001140.1	7.8e-23	Reverse transcriptase (RNA-dependent DNA polymerase)	Chr01G0001570.1	S	Function unknown	POORLY CHARACTERIZED	Chr01G0004510.1	ko04142	Lysosome	Cellular Processes	Transport and catabolism
zf-RING_2	PF13639.6	Chr01G0001240.1	3.2e-09	Ring finger domain	Chr01G0001590.1	S	Function unknown	POORLY CHARACTERIZED	Chr01G0004510.1	ko04145	Phagosome	Cellular Processes	Transport and catabolism
zf-RING_11	PF17123.5	Chr01G0001240.1	1.6e-08	RING-like zinc finger	Chr01G0001600.1	E	Amino acid transport and metabolism	METABOLISM	Chr01G0004510.1	ko04210	Apoptosis	Cellular Processes	Cell growth and death
zf-C3HC4_2	PF13923.6	Chr01G0001240.1	1.7e-06	Zinc finger, C3HC4 type (RING finger)	Chr01G0001610.1	S	Function unknown	POORLY CHARACTERIZED	Chr01G0004510.1	ko04612	Antigen processing and presentation	Organismal Systems	Immune system
zf-rbx1	PF12678.7	Chr01G0001240.1	5e-06	RING-H2 zinc finger domain	Chr01G0001620.1	C	Energy production and conversion	METABOLISM	Chr01G0004510.1	ko05205	Proteoglycans in cancer	Human Diseases	Cancers: Overview
p450	PF00067.22	Chr01G0001260.1	1.6e-70	Cytochrome P450	Chr01G0001630.1	T	Signal transduction mechanisms	CELLULAR PROCESSES AND SIGNALING	Chr01G0004510.1	ko05323	Rheumatoid arthritis	Human Diseases	Immune diseases
EF-hand_1	PF00036.32	Chr01G0001290.1	2.3e-18	EF hand	Chr01G0001660.1	S	Function unknown	POORLY CHARACTERIZED	Chr01G0004510.1	ko05418	Fluid shear stress and atherosclerosis	Human Diseases	Cardiovascular diseases
EF-hand_7	PF13499.6	Chr01G0001290.1	5e-18	EF-hand domain pair	Chr01G0001700.1	E	Amino acid transport and metabolism	METABOLISM	Chr01G0004520.1	ko00400	Phenylalanine, tyrosine and tryptophan biosynthesis	Metabolism	Amino acid metabolism
EF-hand_6	PF13405.6	Chr01G0001290.1	1.3e-13	EF-hand domain	Chr01G0001710.1	S	Function unknown	POORLY CHARACTERIZED	Chr01G0004520.1	ko00405	Phenazine biosynthesis	Metabolism	Biosynthesis of other secondary metabolites
EF-hand_5	PF13202.6	Chr01G0001290.1	7e-13	EF hand	Chr01G0001750.1	S	Function unknown	POORLY CHARACTERIZED	Chr01G0004520.1	ko02024	Quorum sensing	Cellular Processes	Cellular community - prokaryotes
EF-hand_8	PF13833.6	Chr01G0001290.1	2.6e-09	EF-hand domain pair	Chr01G0001790.1	S	Function unknown	POORLY CHARACTERIZED	Chr01G0004520.1	ko02025	Biofilm formation - Pseudomonas aeruginosa	Cellular Processes	Cellular community - prokaryotes
SPARC_Ca_bdg	PF10591.9	Chr01G0001290.1	2.3e-08	Secreted protein acidic and rich in cysteine Ca binding region	Chr01G0001800.1	E	Amino acid transport and metabolism	METABOLISM	Chr01G0004590.1	ko00740	Riboflavin metabolism	Metabolism	Metabolism of cofactors and vitamins
ARD	PF03079.14	Chr01G0001320.1	5.4e-21	ARD/ARD' family	Chr01G0001810.1	S	Function unknown	POORLY CHARACTERIZED	Chr01G0004590.1	ko04142	Lysosome	Cellular Processes	Transport and catabolism
DUF4283	PF14111.6	Chr01G0001410.1	5.8e-17	Domain of unknown function (DUF4283)	Chr01G0001820.1	C	Energy production and conversion	METABOLISM	Chr01G0004590.1	ko04380	Osteoclast differentiation	Organismal Systems	Development
DUF4283	PF14111.6	Chr01G0001440.1	1.3e-36	Domain of unknown function (DUF4283)	Chr01G0001820.1	E	Amino acid transport and metabolism	METABOLISM	Chr01G0004590.1	ko05323	Rheumatoid arthritis	Human Diseases	Immune diseases
zf-CCHC_4	PF14392.6	Chr01G0001440.1	1.2e-10	Zinc knuckle	Chr01G0001830.1	S	Function unknown	POORLY CHARACTERIZED	Chr01G0004600.1	ko00740	Riboflavin metabolism	Metabolism	Metabolism of cofactors and vitamins
TAXi_N	PF14543.6	Chr01G0001480.1	3.7e-51	Xylanase inhibitor N-terminal	Chr01G0001840.1	S	Function unknown	POORLY CHARACTERIZED	Chr01G0004600.1	ko04142	Lysosome	Cellular Processes	Transport and catabolism
TAXi_C	PF14541.6	Chr01G0001480.1	1.7e-32	Xylanase inhibitor C-terminal	Chr01G0001880.1	M	Cell wall/membrane/envelope biogenesis	CELLULAR PROCESSES AND SIGNALING	Chr01G0004600.1	ko04380	Osteoclast differentiation	Organismal Systems	Development
Asp	PF00026.23	Chr01G0001480.1	2.6e-17	Eukaryotic aspartyl protease	Chr01G0001890.1	G	Carbohydrate transport and metabolism	METABOLISM	Chr01G0004600.1	ko05323	Rheumatoid arthritis	Human Diseases	Immune diseases
LRR_8	PF13855.6	Chr01G0001490.1	1.4e-35	Leucine rich repeat	Chr01G0001900.1	Z	Cytoskeleton	CELLULAR PROCESSES AND SIGNALING	Chr01G0004610.1	ko00740	Riboflavin metabolism	Metabolism	Metabolism of cofactors and vitamins
LRR_4	PF12799.7	Chr01G0001490.1	1.4e-27	Leucine Rich repeats (2 copies)	Chr01G0001920.1	E	Amino acid transport and metabolism	METABOLISM	Chr01G0004610.1	ko04142	Lysosome	Cellular Processes	Transport and catabolism
LRR_1	PF00560.33	Chr01G0001490.1	5e-15	Leucine Rich Repeat	Chr01G0001930.1	E	Amino acid transport and metabolism	METABOLISM	Chr01G0004610.1	ko04380	Osteoclast differentiation	Organismal Systems	Development
LRRNT_2	PF08263.12	Chr01G0001490.1	1e-07	Leucine rich repeat N-terminal domain	Chr01G0001940.1	E	Amino acid transport and metabolism	METABOLISM	Chr01G0004610.1	ko05323	Rheumatoid arthritis	Human Diseases	Immune diseases
LRR_6	PF13516.6	Chr01G0001490.1	1.5e-07	Leucine Rich repeat	Chr01G0001950.1	Z	Cytoskeleton	CELLULAR PROCESSES AND SIGNALING	Chr01G0004680.1	ko00562	Inositol phosphate metabolism	Metabolism	Carbohydrate metabolism
DUF4283	PF14111.6	Chr01G0001540.1	7e-23	Domain of unknown function (DUF4283)	Chr01G0001960.1	L	Replication, recombination and repair	INFORMATION STORAGE AND PROCESSING	Chr01G0004680.1	ko04070	Phosphatidylinositol signaling system	Environmental Information Processing	Signal transduction
zf-RVT	PF13966.6	Chr01G0001560.1	4.7e-18	zinc-binding in reverse transcriptase	Chr01G0001970.1	L	Replication, recombination and repair	INFORMATION STORAGE AND PROCESSING	Chr01G0004710.1	ko03060	Protein export	Genetic Information Processing	Folding, sorting and degradation
DUF4283	PF14111.6	Chr01G0001570.1	2.5e-20	Domain of unknown function (DUF4283)	Chr01G0001980.1	Z	Cytoskeleton	CELLULAR PROCESSES AND SIGNALING	Chr01G0004890.1	ko00053	Ascorbate and aldarate metabolism	Metabolism	Carbohydrate metabolism
DUF4283	PF14111.6	Chr01G0001590.1	6.3e-34	Domain of unknown function (DUF4283)	Chr01G0002000.1	Q	Secondary metabolites biosynthesis, transport and catabolism	METABOLISM	Chr01G0004950.1	ko00250	Alanine, aspartate and glutamate metabolism	Metabolism	Amino acid metabolism
zf-RVT	PF13966.6	Chr01G0001610.1	1.8e-18	zinc-binding in reverse transcriptase	Chr01G0002010.1	P	Inorganic ion transport and metabolism	METABOLISM	Chr01G0004950.1	ko00410	beta-Alanine metabolism	Metabolism	Metabolism of other amino acids
ABC_tran	PF00005.27	Chr01G0001620.1	4.8e-27	ABC transporter	Chr01G0002020.1	P	Inorganic ion transport and metabolism	METABOLISM	Chr01G0004950.1	ko00430	Taurine and hypotaurine metabolism	Metabolism	Metabolism of other amino acids
SMC_N	PF02463.19	Chr01G0001620.1	5.1e-10	RecF/RecN/SMC N terminal domain	Chr01G0002040.1	L	Replication, recombination and repair	INFORMATION STORAGE AND PROCESSING	Chr01G0004950.1	ko00650	Butanoate metabolism	Metabolism	Carbohydrate metabolism
AAA_21	PF13304.6	Chr01G0001620.1	5.7e-10	AAA domain, putative AbiEii toxin, Type IV TA system	Chr01G0002050.1	Q	Secondary metabolites biosynthesis, transport and catabolism	METABOLISM	Chr01G0004950.1	ko02024	Quorum sensing	Cellular Processes	Cellular community - prokaryotes
Retrotran_gag_2	PF14223.6	Chr01G0001630.1	4.2e-35	gag-polypeptide of LTR copia-type	Chr01G0002060.1	D	Cell cycle control, cell division, chromosome partitioning	CELLULAR PROCESSES AND SIGNALING	Chr01G0004950.1	ko04727	GABAergic synapse	Organismal Systems	Nervous system
PPR_2	PF13041.6	Chr01G0001660.1	5.1e-139	PPR repeat family	Chr01G0002070.1	D	Cell cycle control, cell division, chromosome partitioning	CELLULAR PROCESSES AND SIGNALING	Chr01G0004950.1	ko04940	Type I diabetes mellitus	Human Diseases	Endocrine and metabolic diseases
PPR_1	PF12854.7	Chr01G0001660.1	2.9e-121	PPR repeat	Chr01G0002080.1	S	Function unknown	POORLY CHARACTERIZED	Chr01G0004970.1	ko00250	Alanine, aspartate and glutamate metabolism	Metabolism	Amino acid metabolism
PPR	PF01535.20	Chr01G0001660.1	4.8e-108	PPR repeat	Chr01G0002090.1	C	Energy production and conversion	METABOLISM	Chr01G0004970.1	ko00410	beta-Alanine metabolism	Metabolism	Metabolism of other amino acids
PPR_3	PF13812.6	Chr01G0001660.1	3e-74	Pentatricopeptide repeat domain	Chr01G0002100.1	S	Function unknown	POORLY CHARACTERIZED	Chr01G0004970.1	ko00430	Taurine and hypotaurine metabolism	Metabolism	Metabolism of other amino acids
PPR_long	PF17177.4	Chr01G0001660.1	7e-38	Pentacotripeptide-repeat region of PRORP	Chr01G0002110.1	E	Amino acid transport and metabolism	METABOLISM	Chr01G0004970.1	ko00650	Butanoate metabolism	Metabolism	Carbohydrate metabolism
TPR_7	PF13176.6	Chr01G0001660.1	7.4e-10	Tetratricopeptide repeat	Chr01G0002130.1	M	Cell wall/membrane/envelope biogenesis	CELLULAR PROCESSES AND SIGNALING	Chr01G0004970.1	ko02024	Quorum sensing	Cellular Processes	Cellular community - prokaryotes
TPR_14	PF13428.6	Chr01G0001660.1	3e-09	Tetratricopeptide repeat	Chr01G0002140.1	S	Function unknown	POORLY CHARACTERIZED	Chr01G0004970.1	ko04727	GABAergic synapse	Organismal Systems	Nervous system
MRP-S27	PF10037.9	Chr01G0001660.1	1.2e-08	Mitochondrial 28S ribosomal protein S27	Chr01G0002170.1	E	Amino acid transport and metabolism	METABOLISM	Chr01G0004970.1	ko04940	Type I diabetes mellitus	Human Diseases	Endocrine and metabolic diseases
TPR_19	PF14559.6	Chr01G0001660.1	7.8e-07	Tetratricopeptide repeat	Chr01G0002200.1	D	Cell cycle control, cell division, chromosome partitioning	CELLULAR PROCESSES AND SIGNALING	Chr01G0005180.1	ko04550	Signaling pathways regulating pluripotency of stem cells	Cellular Processes	Cellular community - eukaryotes
Retrotran_gag_3	PF14244.6	Chr01G0001670.1	3.9e-06	gag-polypeptide of LTR copia-type	Chr01G0002210.1	S	Function unknown	POORLY CHARACTERIZED	Chr01G0005200.1	ko04550	Signaling pathways regulating pluripotency of stem cells	Cellular Processes	Cellular community - eukaryotes
zf-RVT	PF13966.6	Chr01G0001700.1	3.3e-20	zinc-binding in reverse transcriptase	Chr01G0002230.1	A	RNA processing and modification	INFORMATION STORAGE AND PROCESSING	Chr01G0005210.1	ko00073	Cutin, suberine and wax biosynthesis	Metabolism	Lipid metabolism
DUF4283	PF14111.6	Chr01G0001710.1	1.1e-40	Domain of unknown function (DUF4283)	Chr01G0002240.1	E	Amino acid transport and metabolism	METABOLISM	Chr01G0005220.1	ko00073	Cutin, suberine and wax biosynthesis	Metabolism	Lipid metabolism
zf-CCHC_4	PF14392.6	Chr01G0001710.1	3.1e-08	Zinc knuckle	Chr01G0002250.1	E	Amino acid transport and metabolism	METABOLISM	Chr01G0005230.1	ko04910	Insulin signaling pathway	Organismal Systems	Endocrine system
WD40	PF00400.32	Chr01G0001830.1	3.2e-26	WD domain, G-beta repeat	Chr01G0002280.1	C	Energy production and conversion	METABOLISM	Chr01G0005240.1	ko00073	Cutin, suberine and wax biosynthesis	Metabolism	Lipid metabolism
ANAPC4_WD40	PF12894.7	Chr01G0001830.1	2.3e-13	Anaphase-promoting complex subunit 4 WD40 domain	Chr01G0002290.1	M	Cell wall/membrane/envelope biogenesis	CELLULAR PROCESSES AND SIGNALING	Chr01G0005310.1	ko03008	Ribosome biogenesis in eukaryotes	Genetic Information Processing	Translation
zf-AN1	PF01428.16	Chr01G0001840.1	2.2e-08	AN1-like Zinc finger	Chr01G0002300.1	S	Function unknown	POORLY CHARACTERIZED	Chr01G0005330.1	ko03008	Ribosome biogenesis in eukaryotes	Genetic Information Processing	Translation
zf-RVT	PF13966.6	Chr01G0001880.1	3.9e-19	zinc-binding in reverse transcriptase	Chr01G0002310.1	E	Amino acid transport and metabolism	METABOLISM	Chr01G0005340.1	ko03008	Ribosome biogenesis in eukaryotes	Genetic Information Processing	Translation
PK	PF00224.21	Chr01G0001890.1	5.3e-159	Pyruvate kinase, barrel domain	Chr01G0002340.1	S	Function unknown	POORLY CHARACTERIZED	Chr01G0005350.1	ko03008	Ribosome biogenesis in eukaryotes	Genetic Information Processing	Translation
PK_C	PF02887.16	Chr01G0001890.1	3.4e-23	Pyruvate kinase, alpha/beta domain	Chr01G0002350.1	T	Signal transduction mechanisms	CELLULAR PROCESSES AND SIGNALING	Chr01G0005380.1	ko00940	Phenylpropanoid biosynthesis	Metabolism	Biosynthesis of other secondary metabolites
Katanin_con80	PF13925.6	Chr01G0001900.1	2.5e-20	con80 domain of Katanin	Chr01G0002360.1	K	Transcription	INFORMATION STORAGE AND PROCESSING	Chr01G0005450.1	ko04136	Autophagy - other	Cellular Processes	Transport and catabolism
Retrotrans_gag	PF03732.17	Chr01G0001920.1	3.3e-13	Retrotransposon gag protein	Chr01G0002380.1	L	Replication, recombination and repair	INFORMATION STORAGE AND PROCESSING	Chr01G0005450.1	ko04138	Autophagy - yeast	Cellular Processes	Transport and catabolism
RVP_2	PF08284.11	Chr01G0001930.1	1.7e-09	Retroviral aspartyl protease	Chr01G0002390.1	I	Lipid transport and metabolism	METABOLISM	Chr01G0005450.1	ko04140	Autophagy - animal	Cellular Processes	Transport and catabolism
WD40	PF00400.32	Chr01G0001950.1	5.9e-45	WD domain, G-beta repeat	Chr01G0002400.1	L	Replication, recombination and repair	INFORMATION STORAGE AND PROCESSING	Chr01G0005460.1	ko04136	Autophagy - other	Cellular Processes	Transport and catabolism
ANAPC4_WD40	PF12894.7	Chr01G0001950.1	1.3e-17	Anaphase-promoting complex subunit 4 WD40 domain	Chr01G0002420.1	I	Lipid transport and metabolism	METABOLISM	Chr01G0005460.1	ko04138	Autophagy - yeast	Cellular Processes	Transport and catabolism
eIF2A	PF08662.11	Chr01G0001950.1	8.5e-09	Eukaryotic translation initiation factor eIF2A	Chr01G0002430.1	I	Lipid transport and metabolism	METABOLISM	Chr01G0005460.1	ko04140	Autophagy - animal	Cellular Processes	Transport and catabolism
DUF4413	PF14372.6	Chr01G0001960.1	1.3e-18	Domain of unknown function (DUF4413)	Chr01G0002440.1	H	Coenzyme transport and metabolism	METABOLISM	Chr01G0005480.1	ko04075	Plant hormone signal transduction	Environmental Information Processing	Signal transduction
zf-BED	PF02892.15	Chr01G0001970.1	1.5e-06	BED zinc finger	Chr01G0002460.1	I	Lipid transport and metabolism	METABOLISM	Chr01G0005490.1	ko04141	Protein processing in endoplasmic reticulum	Genetic Information Processing	Folding, sorting and degradation
Amino_oxidase	PF01593.24	Chr01G0002000.1	1.4e-10	Flavin containing amine oxidoreductase	Chr01G0002480.1	L	Replication, recombination and repair	INFORMATION STORAGE AND PROCESSING	Chr01G0005500.1	ko04010	MAPK signaling pathway	Environmental Information Processing	Signal transduction
Ammonium_transp	PF00909.21	Chr01G0002010.1	3e-49	Ammonium Transporter Family	Chr01G0002500.1	S	Function unknown	POORLY CHARACTERIZED	Chr01G0005500.1	ko04064	NF-kappa B signaling pathway	Environmental Information Processing	Signal transduction
Ammonium_transp	PF00909.21	Chr01G0002020.1	5.8e-20	Ammonium Transporter Family	Chr01G0002510.1	S	Function unknown	POORLY CHARACTERIZED	Chr01G0005500.1	ko04620	Toll-like receptor signaling pathway	Organismal Systems	Immune system
p450	PF00067.22	Chr01G0002050.1	1.4e-16	Cytochrome P450	Chr01G0002540.1	U	Intracellular trafficking, secretion, and vesicular transpor	CELLULAR PROCESSES AND SIGNALINGt	Chr01G0005500.1	ko04621	NOD-like receptor signaling pathway	Organismal Systems	Immune system
BTB	PF00651.31	Chr01G0002070.1	7.9e-25	BTB/POZ domain	Chr01G0002550.1	L	Replication, recombination and repair	INFORMATION STORAGE AND PROCESSING	Chr01G0005500.1	ko04624	Toll and Imd signaling pathway	Organismal Systems	Immune system
ABC_tran	PF00005.27	Chr01G0002090.1	3.2e-20	ABC transporter	Chr01G0002560.1	T	Signal transduction mechanisms	CELLULAR PROCESSES AND SIGNALING	Chr01G0005500.1	ko04722	Neurotrophin signaling pathway	Organismal Systems	Nervous system
SMC_N	PF02463.19	Chr01G0002090.1	1.9e-07	RecF/RecN/SMC N terminal domain	Chr01G0002570.1	L	Replication, recombination and repair	INFORMATION STORAGE AND PROCESSING	Chr01G0005500.1	ko05133	Pertussis	Human Diseases	Infectious diseases: Bacterial
AAA_21	PF13304.6	Chr01G0002090.1	3.3e-07	AAA domain, putative AbiEii toxin, Type IV TA system	Chr01G0002580.1	L	Replication, recombination and repair	INFORMATION STORAGE AND PROCESSING	Chr01G0005500.1	ko05140	Leishmaniasis	Human Diseases	Infectious diseases: Parasitic
DUF4283	PF14111.6	Chr01G0002100.1	1.1e-06	Domain of unknown function (DUF4283)	Chr01G0002590.1	T	Signal transduction mechanisms	CELLULAR PROCESSES AND SIGNALING	Chr01G0005500.1	ko05142	Chagas disease (American trypanosomiasis)	Human Diseases	Infectious diseases: Parasitic
zf-RVT	PF13966.6	Chr01G0002110.1	2.7e-18	zinc-binding in reverse transcriptase	Chr01G0002600.1	L	Replication, recombination and repair	INFORMATION STORAGE AND PROCESSING	Chr01G0005500.1	ko05145	Toxoplasmosis	Human Diseases	Infectious diseases: Parasitic
zf-RVT	PF13966.6	Chr01G0002130.1	3.1e-07	zinc-binding in reverse transcriptase	Chr01G0002610.1	L	Replication, recombination and repair	INFORMATION STORAGE AND PROCESSING	Chr01G0005500.1	ko05152	Tuberculosis	Human Diseases	Infectious diseases: Bacterial
DUF4283	PF14111.6	Chr01G0002140.1	9e-07	Domain of unknown function (DUF4283)	Chr01G0002620.1	L	Replication, recombination and repair	INFORMATION STORAGE AND PROCESSING	Chr01G0005500.1	ko05162	Measles	Human Diseases	Infectious diseases: Viral
zf-RVT	PF13966.6	Chr01G0002170.1	5.1e-09	zinc-binding in reverse transcriptase	Chr01G0002630.1	M	Cell wall/membrane/envelope biogenesis	CELLULAR PROCESSES AND SIGNALING	Chr01G0005500.1	ko05164	Influenza A	Human Diseases	Infectious diseases: Viral
BTB	PF00651.31	Chr01G0002200.1	1.1e-16	BTB/POZ domain	Chr01G0002640.1	M	Cell wall/membrane/envelope biogenesis	CELLULAR PROCESSES AND SIGNALING	Chr01G0005510.1	ko04010	MAPK signaling pathway	Environmental Information Processing	Signal transduction
Transpos_assoc	PF13963.6	Chr01G0002220.1	1.9e-15	Transposase-associated domain	Chr01G0002650.1	S	Function unknown	POORLY CHARACTERIZED	Chr01G0005510.1	ko04064	NF-kappa B signaling pathway	Environmental Information Processing	Signal transduction
Fer4	PF00037.27	Chr01G0002230.1	1.8e-09	4Fe-4S binding domain	Chr01G0002670.1	S	Function unknown	POORLY CHARACTERIZED	Chr01G0005510.1	ko04620	Toll-like receptor signaling pathway	Organismal Systems	Immune system
ABC_tran	PF00005.27	Chr01G0002230.1	2.7e-07	ABC transporter	Chr01G0002680.1	K	Transcription	INFORMATION STORAGE AND PROCESSING	Chr01G0005510.1	ko04621	NOD-like receptor signaling pathway	Organismal Systems	Immune system
Fer4_9	PF13187.6	Chr01G0002230.1	4.7e-07	4Fe-4S dicluster domain	Chr01G0002690.1	G	Carbohydrate transport and metabolism	METABOLISM	Chr01G0005510.1	ko04624	Toll and Imd signaling pathway	Organismal Systems	Immune system
Fer4_7	PF12838.7	Chr01G0002230.1	5.5e-07	4Fe-4S dicluster domain	Chr01G0002700.1	L	Replication, recombination and repair	INFORMATION STORAGE AND PROCESSING	Chr01G0005510.1	ko04722	Neurotrophin signaling pathway	Organismal Systems	Nervous system
Fer4_6	PF12837.7	Chr01G0002230.1	7.9e-07	4Fe-4S binding domain	Chr01G0002710.1	L	Replication, recombination and repair	INFORMATION STORAGE AND PROCESSING	Chr01G0005510.1	ko05133	Pertussis	Human Diseases	Infectious diseases: Bacterial
Fer4_21	PF14697.6	Chr01G0002230.1	7e-06	4Fe-4S dicluster domain	Chr01G0002730.1	L	Replication, recombination and repair	INFORMATION STORAGE AND PROCESSING	Chr01G0005510.1	ko05140	Leishmaniasis	Human Diseases	Infectious diseases: Parasitic
zf-RVT	PF13966.6	Chr01G0002240.1	1.6e-20	zinc-binding in reverse transcriptase	Chr01G0002760.1	A	RNA processing and modification	INFORMATION STORAGE AND PROCESSING	Chr01G0005510.1	ko05142	Chagas disease (American trypanosomiasis)	Human Diseases	Infectious diseases: Parasitic
zf-RVT	PF13966.6	Chr01G0002250.1	2.1e-20	zinc-binding in reverse transcriptase	Chr01G0002780.1	M	Cell wall/membrane/envelope biogenesis	CELLULAR PROCESSES AND SIGNALING	Chr01G0005510.1	ko05145	Toxoplasmosis	Human Diseases	Infectious diseases: Parasitic
ABC_tran	PF00005.27	Chr01G0002280.1	1.1e-26	ABC transporter	Chr01G0002790.1	L	Replication, recombination and repair	INFORMATION STORAGE AND PROCESSING	Chr01G0005510.1	ko05152	Tuberculosis	Human Diseases	Infectious diseases: Bacterial
SMC_N	PF02463.19	Chr01G0002280.1	1.9e-11	RecF/RecN/SMC N terminal domain	Chr01G0002800.1	L	Replication, recombination and repair	INFORMATION STORAGE AND PROCESSING	Chr01G0005510.1	ko05162	Measles	Human Diseases	Infectious diseases: Viral
AAA_21	PF13304.6	Chr01G0002280.1	3.7e-09	AAA domain, putative AbiEii toxin, Type IV TA system	Chr01G0002830.1	A	RNA processing and modification	INFORMATION STORAGE AND PROCESSING	Chr01G0005510.1	ko05164	Influenza A	Human Diseases	Infectious diseases: Viral
zf-RVT	PF13966.6	Chr01G0002300.1	9.5e-20	zinc-binding in reverse transcriptase	Chr01G0002840.1	A	RNA processing and modification	INFORMATION STORAGE AND PROCESSING	Chr01G0005530.1	ko00500	Starch and sucrose metabolism	Metabolism	Carbohydrate metabolism
Retrotrans_gag	PF03732.17	Chr01G0002340.1	8.8e-15	Retrotransposon gag protein	Chr01G0002850.1	A	RNA processing and modification	INFORMATION STORAGE AND PROCESSING	Chr01G0005590.1	ko00190	Oxidative phosphorylation	Metabolism	Energy metabolism
DUF4283	PF14111.6	Chr01G0002360.1	5.2e-14	Domain of unknown function (DUF4283)	Chr01G0002860.1	S	Function unknown	POORLY CHARACTERIZED	Chr01G0005590.1	ko04145	Phagosome	Cellular Processes	Transport and catabolism
RVT_1	PF00078.27	Chr01G0002380.1	1.1e-07	Reverse transcriptase (RNA-dependent DNA polymerase)	Chr01G0002870.1	D	Cell cycle control, cell division, chromosome partitioning	CELLULAR PROCESSES AND SIGNALING	Chr01G0005590.1	ko04150	mTOR signaling pathway	Environmental Information Processing	Signal transduction
zf-CCHC	PF00098.23	Chr01G0002400.1	5e-06	Zinc knuckle	Chr01G0002870.1	T	Signal transduction mechanisms	CELLULAR PROCESSES AND SIGNALING	Chr01G0005590.1	ko04721	Synaptic vesicle cycle	Organismal Systems	Nervous system
Vac14_Fab1_bd	PF12755.7	Chr01G0002420.1	2.9e-38	Vacuolar 14 Fab1-binding region	Chr01G0002870.1	Z	Cytoskeleton	CELLULAR PROCESSES AND SIGNALING	Chr01G0005590.1	ko04966	Collecting duct acid secretion	Organismal Systems	Excretory system
HEAT	PF02985.22	Chr01G0002420.1	4.1e-17	HEAT repeat	Chr01G0002890.1	O	Posttranslational modification, protein turnover, chaperones	CELLULAR PROCESSES AND SIGNALING	Chr01G0005590.1	ko05110	Vibrio cholerae infection	Human Diseases	Infectious diseases: Bacterial
Cnd1	PF12717.7	Chr01G0002420.1	6.6e-11	non-SMC mitotic condensation complex subunit 1	Chr01G0002900.1	S	Function unknown	POORLY CHARACTERIZED	Chr01G0005590.1	ko05120	Epithelial cell signaling in Helicobacter pylori infection	Human Diseases	Infectious diseases: Bacterial
HEAT_EZ	PF13513.6	Chr01G0002420.1	3.2e-10	HEAT-like repeat	Chr01G0002910.1	S	Function unknown	POORLY CHARACTERIZED	Chr01G0005590.1	ko05323	Rheumatoid arthritis	Human Diseases	Immune diseases
HEAT_2	PF13646.6	Chr01G0002420.1	1.4e-08	HEAT repeats	Chr01G0002920.1	L	Replication, recombination and repair	INFORMATION STORAGE AND PROCESSING	Chr01G0005610.1	ko03010	Ribosome	Genetic Information Processing	Translation
CLASP_N	PF12348.8	Chr01G0002420.1	4.5e-07	CLASP N terminal	Chr01G0002930.1	D	Cell cycle control, cell division, chromosome partitioning	CELLULAR PROCESSES AND SIGNALING	Chr01G0005720.1	ko00500	Starch and sucrose metabolism	Metabolism	Carbohydrate metabolism
Ecm29	PF13001.7	Chr01G0002420.1	9.8e-06	Proteasome stabiliser	Chr01G0002940.1	L	Replication, recombination and repair	INFORMATION STORAGE AND PROCESSING	Chr01G0005830.1	ko00040	Pentose and glucuronate interconversions	Metabolism	Carbohydrate metabolism
Vac14_Fig4_bd	PF11916.8	Chr01G0002430.1	2.3e-38	Vacuolar protein 14 C-terminal Fig4p binding	Chr01G0002950.1	L	Replication, recombination and repair	INFORMATION STORAGE AND PROCESSING	Chr01G0005850.1	ko00010	Glycolysis / Gluconeogenesis	Metabolism	Carbohydrate metabolism
AdoHcyase	PF05221.17	Chr01G0002440.1	7.6e-44	S-adenosyl-L-homocysteine hydrolase	Chr01G0002970.1	L	Replication, recombination and repair	INFORMATION STORAGE AND PROCESSING	Chr01G0005850.1	ko00030	Pentose phosphate pathway	Metabolism	Carbohydrate metabolism
Vac14_Fig4_bd	PF11916.8	Chr01G0002450.1	2.2e-06	Vacuolar protein 14 C-terminal Fig4p binding	Chr01G0002990.1	G	Carbohydrate transport and metabolism	METABOLISM	Chr01G0005850.1	ko00052	Galactose metabolism	Metabolism	Carbohydrate metabolism
PGG	PF13962.6	Chr01G0002500.1	6.6e-24	Domain of unknown function	Chr01G0003000.1	G	Carbohydrate transport and metabolism	METABOLISM	Chr01G0005850.1	ko00230	Purine metabolism	Metabolism	Nucleotide metabolism
Ank_2	PF12796.7	Chr01G0002510.1	1.1e-29	Ankyrin repeats (3 copies)	Chr01G0003010.1	G	Carbohydrate transport and metabolism	METABOLISM	Chr01G0005850.1	ko00500	Starch and sucrose metabolism	Metabolism	Carbohydrate metabolism
Ank_4	PF13637.6	Chr01G0002510.1	1.3e-25	Ankyrin repeats (many copies)	Chr01G0003020.1	S	Function unknown	POORLY CHARACTERIZED	Chr01G0005850.1	ko00520	Amino sugar and nucleotide sugar metabolism	Metabolism	Carbohydrate metabolism
Ank_5	PF13857.6	Chr01G0002510.1	2.2e-24	Ankyrin repeats (many copies)	Chr01G0003030.1	S	Function unknown	POORLY CHARACTERIZED	Chr01G0005850.1	ko00521	Streptomycin biosynthesis	Metabolism	Biosynthesis of other secondary metabolites
Ank_3	PF13606.6	Chr01G0002510.1	1.2e-20	Ankyrin repeat	Chr01G0003060.1	S	Function unknown	POORLY CHARACTERIZED	Chr01G0005870.1	ko04010	MAPK signaling pathway	Environmental Information Processing	Signal transduction
Ank	PF00023.30	Chr01G0002510.1	1.8e-16	Ankyrin repeat	Chr01G0003070.1	S	Function unknown	POORLY CHARACTERIZED	Chr01G0005870.1	ko04064	NF-kappa B signaling pathway	Environmental Information Processing	Signal transduction
Pkinase_Tyr	PF07714.17	Chr01G0002560.1	3.3e-08	Protein tyrosine kinase	Chr01G0003080.1	L	Replication, recombination and repair	INFORMATION STORAGE AND PROCESSING	Chr01G0005870.1	ko04620	Toll-like receptor signaling pathway	Organismal Systems	Immune system
Pkinase	PF00069.25	Chr01G0002560.1	3.6e-08	Protein kinase domain	Chr01G0003090.1	S	Function unknown	POORLY CHARACTERIZED	Chr01G0005870.1	ko04621	NOD-like receptor signaling pathway	Organismal Systems	Immune system
Chromo	PF00385.24	Chr01G0002570.1	4.9e-06	Chromo (CHRromatin Organisation MOdifier) domain	Chr01G0003110.1	H	Coenzyme transport and metabolism	METABOLISM	Chr01G0005870.1	ko04624	Toll and Imd signaling pathway	Organismal Systems	Immune system
Retrotran_gag_2	PF14223.6	Chr01G0002600.1	1.1e-12	gag-polypeptide of LTR copia-type	Chr01G0003120.1	S	Function unknown	POORLY CHARACTERIZED	Chr01G0005870.1	ko04722	Neurotrophin signaling pathway	Organismal Systems	Nervous system
Retrotran_gag_3	PF14244.6	Chr01G0002600.1	2.9e-08	gag-polypeptide of LTR copia-type	Chr01G0003130.1	S	Function unknown	POORLY CHARACTERIZED	Chr01G0005870.1	ko05133	Pertussis	Human Diseases	Infectious diseases: Bacterial
Dimer_Tnp_hAT	PF05699.14	Chr01G0002610.1	8.6e-16	hAT family C-terminal dimerisation region	Chr01G0003140.1	S	Function unknown	POORLY CHARACTERIZED	Chr01G0005870.1	ko05140	Leishmaniasis	Human Diseases	Infectious diseases: Parasitic
Transpos_assoc	PF13963.6	Chr01G0002650.1	1.4e-24	Transposase-associated domain	Chr01G0003150.1	S	Function unknown	POORLY CHARACTERIZED	Chr01G0005870.1	ko05142	Chagas disease (American trypanosomiasis)	Human Diseases	Infectious diseases: Parasitic
Transpos_assoc	PF13963.6	Chr01G0002670.1	2.8e-20	Transposase-associated domain	Chr01G0003160.1	S	Function unknown	POORLY CHARACTERIZED	Chr01G0005870.1	ko05145	Toxoplasmosis	Human Diseases	Infectious diseases: Parasitic
Glyco_hydro_9	PF00759.19	Chr01G0002690.1	7.6e-142	Glycosyl hydrolase family 9	Chr01G0003170.1	E	Amino acid transport and metabolism	METABOLISM	Chr01G0005870.1	ko05152	Tuberculosis	Human Diseases	Infectious diseases: Bacterial
CBM49	PF09478.10	Chr01G0002690.1	4e-18	Carbohydrate binding domain CBM49	Chr01G0003180.1	Z	Cytoskeleton	CELLULAR PROCESSES AND SIGNALING	Chr01G0005870.1	ko05162	Measles	Human Diseases	Infectious diseases: Viral
Retrotrans_gag	PF03732.17	Chr01G0002700.1	3.3e-10	Retrotransposon gag protein	Chr01G0003190.1	L	Replication, recombination and repair	INFORMATION STORAGE AND PROCESSING	Chr01G0005870.1	ko05164	Influenza A	Human Diseases	Infectious diseases: Viral
DUF4413	PF14372.6	Chr01G0002730.1	3.8e-16	Domain of unknown function (DUF4413)	Chr01G0003200.1	L	Replication, recombination and repair	INFORMATION STORAGE AND PROCESSING	Chr01G0005880.1	ko04010	MAPK signaling pathway	Environmental Information Processing	Signal transduction
Dimer_Tnp_hAT	PF05699.14	Chr01G0002740.1	2.3e-09	hAT family C-terminal dimerisation region	Chr01G0003210.1	L	Replication, recombination and repair	INFORMATION STORAGE AND PROCESSING	Chr01G0005880.1	ko04064	NF-kappa B signaling pathway	Environmental Information Processing	Signal transduction
RRM_1	PF00076.22	Chr01G0002760.1	1.6e-24	RNA recognition motif. (a.k.a. RRM, RBD, or RNP domain)	Chr01G0003220.1	S	Function unknown	POORLY CHARACTERIZED	Chr01G0005880.1	ko04620	Toll-like receptor signaling pathway	Organismal Systems	Immune system
Nup35_RRM_2	PF14605.6	Chr01G0002760.1	3.3e-09	Nup53/35/40-type RNA recognition motif	Chr01G0003230.1	O	Posttranslational modification, protein turnover, chaperones	CELLULAR PROCESSES AND SIGNALING	Chr01G0005880.1	ko04621	NOD-like receptor signaling pathway	Organismal Systems	Immune system
C2	PF00168.30	Chr01G0002780.1	3.9e-13	C2 domain	Chr01G0003240.1	O	Posttranslational modification, protein turnover, chaperones	CELLULAR PROCESSES AND SIGNALING	Chr01G0005880.1	ko04624	Toll and Imd signaling pathway	Organismal Systems	Immune system
DUF4413	PF14372.6	Chr01G0002800.1	6e-10	Domain of unknown function (DUF4413)	Chr01G0003250.1	O	Posttranslational modification, protein turnover, chaperones	CELLULAR PROCESSES AND SIGNALING	Chr01G0005880.1	ko04722	Neurotrophin signaling pathway	Organismal Systems	Nervous system
RRM_1	PF00076.22	Chr01G0002840.1	2.4e-10	RNA recognition motif. (a.k.a. RRM, RBD, or RNP domain)	Chr01G0003260.1	O	Posttranslational modification, protein turnover, chaperones	CELLULAR PROCESSES AND SIGNALING	Chr01G0005880.1	ko05133	Pertussis	Human Diseases	Infectious diseases: Bacterial
Nup35_RRM_2	PF14605.6	Chr01G0002840.1	4.5e-06	Nup53/35/40-type RNA recognition motif	Chr01G0003280.1	O	Posttranslational modification, protein turnover, chaperones	CELLULAR PROCESSES AND SIGNALING	Chr01G0005880.1	ko05140	Leishmaniasis	Human Diseases	Infectious diseases: Parasitic
RRM_1	PF00076.22	Chr01G0002850.1	5.5e-30	RNA recognition motif. (a.k.a. RRM, RBD, or RNP domain)	Chr01G0003300.1	L	Replication, recombination and repair	INFORMATION STORAGE AND PROCESSING	Chr01G0005880.1	ko05142	Chagas disease (American trypanosomiasis)	Human Diseases	Infectious diseases: Parasitic
Nup35_RRM_2	PF14605.6	Chr01G0002850.1	5.7e-09	Nup53/35/40-type RNA recognition motif	Chr01G0003310.1	L	Replication, recombination and repair	INFORMATION STORAGE AND PROCESSING	Chr01G0005880.1	ko05145	Toxoplasmosis	Human Diseases	Infectious diseases: Parasitic
RRM_occluded	PF16842.5	Chr01G0002850.1	9.5e-07	Occluded RNA-recognition motif	Chr01G0003320.1	T	Signal transduction mechanisms	CELLULAR PROCESSES AND SIGNALING	Chr01G0005880.1	ko05152	Tuberculosis	Human Diseases	Infectious diseases: Bacterial
Rubis-subs-bind	PF09273.11	Chr01G0002870.1	8.7e-17	Rubisco LSMT substrate-binding	Chr01G0003330.1	S	Function unknown	POORLY CHARACTERIZED	Chr01G0005880.1	ko05162	Measles	Human Diseases	Infectious diseases: Viral
SET	PF00856.28	Chr01G0002870.1	3.1e-06	SET domain	Chr01G0003350.1	S	Function unknown	POORLY CHARACTERIZED	Chr01G0005880.1	ko05164	Influenza A	Human Diseases	Infectious diseases: Viral
Transpos_assoc	PF13963.6	Chr01G0002880.1	3.8e-07	Transposase-associated domain	Chr01G0003360.1	S	Function unknown	POORLY CHARACTERIZED	Chr01G0006000.1	ko03010	Ribosome	Genetic Information Processing	Translation
UQ_con	PF00179.26	Chr01G0002890.1	2.2e-12	Ubiquitin-conjugating enzyme	Chr01G0003370.1	L	Replication, recombination and repair	INFORMATION STORAGE AND PROCESSING	Chr01G0006010.1	ko04075	Plant hormone signal transduction	Environmental Information Processing	Signal transduction
PIF1	PF05970.14	Chr01G0002940.1	3.1e-57	PIF1-like helicase	Chr01G0003380.1	D	Cell cycle control, cell division, chromosome partitioning	CELLULAR PROCESSES AND SIGNALING	Chr01G0006290.1	ko04146	Peroxisome	Cellular Processes	Transport and catabolism
Glyco_hydro_35	PF01301.19	Chr01G0002990.1	8.6e-70	Glycosyl hydrolases family 35	Chr01G0003400.1	L	Replication, recombination and repair	INFORMATION STORAGE AND PROCESSING	Chr01G0006320.1	ko04141	Protein processing in endoplasmic reticulum	Genetic Information Processing	Folding, sorting and degradation
Gal_Lectin	PF02140.18	Chr01G0003010.1	8.7e-06	Galactose binding lectin domain	Chr01G0003410.1	S	Function unknown	POORLY CHARACTERIZED	Chr01G0006330.1	ko04141	Protein processing in endoplasmic reticulum	Genetic Information Processing	Folding, sorting and degradation
YceD	PF02620.17	Chr01G0003020.1	1.1e-11	Large ribosomal RNA subunit accumulation protein YceD	Chr01G0003420.1	J	Translation, ribosomal structure and biogenesis	INFORMATION STORAGE AND PROCESSING	Chr01G0006340.1	ko00240	Pyrimidine metabolism	Metabolism	Nucleotide metabolism
DUF179	PF02622.15	Chr01G0003030.1	6.4e-16	Uncharacterized ACR, COG1678	Chr01G0003430.1	J	Translation, ribosomal structure and biogenesis	INFORMATION STORAGE AND PROCESSING	Chr01G0006340.1	ko00983	Drug metabolism - other enzymes	Metabolism	Xenobiotics biodegradation and metabolism
RVP_2	PF08284.11	Chr01G0003080.1	6e-07	Retroviral aspartyl protease	Chr01G0003440.1	S	Function unknown	POORLY CHARACTERIZED	Chr01G0006350.1	ko00240	Pyrimidine metabolism	Metabolism	Nucleotide metabolism
OPT	PF03169.15	Chr01G0003090.1	2.9e-144	OPT oligopeptide transporter protein	Chr01G0003460.1	S	Function unknown	POORLY CHARACTERIZED	Chr01G0006350.1	ko00983	Drug metabolism - other enzymes	Metabolism	Xenobiotics biodegradation and metabolism
DUF4283	PF14111.6	Chr01G0003130.1	5.6e-38	Domain of unknown function (DUF4283)	Chr01G0003470.1	Q	Secondary metabolites biosynthesis, transport and catabolism	METABOLISM	Chr01G0006360.1	ko03018	RNA degradation	Genetic Information Processing	Folding, sorting and degradation
zf-CCHC_4	PF14392.6	Chr01G0003130.1	9.7e-09	Zinc knuckle	Chr01G0003480.1	S	Function unknown	POORLY CHARACTERIZED	Chr01G0006400.1	ko04016	MAPK signaling pathway - plant	Environmental Information Processing	Signal transduction
DUF4283	PF14111.6	Chr01G0003150.1	7.7e-13	Domain of unknown function (DUF4283)	Chr01G0003510.1	T	Signal transduction mechanisms	CELLULAR PROCESSES AND SIGNALING	Chr01G0006540.1	ko04978	Mineral absorption	Organismal Systems	Digestive system
zf-CCHC_4	PF14392.6	Chr01G0003150.1	1.3e-10	Zinc knuckle	Chr01G0003520.1	E	Amino acid transport and metabolism	METABOLISM	Chr01G0006550.1	ko00062	Fatty acid elongation	Metabolism	Lipid metabolism
RVT_1	PF00078.27	Chr01G0003170.1	4.7e-09	Reverse transcriptase (RNA-dependent DNA polymerase)	Chr01G0003530.1	M	Cell wall/membrane/envelope biogenesis	CELLULAR PROCESSES AND SIGNALING	Chr01G0006560.1	ko04016	MAPK signaling pathway - plant	Environmental Information Processing	Signal transduction
DUF4283	PF14111.6	Chr01G0003180.1	3.2e-29	Domain of unknown function (DUF4283)	Chr01G0003540.1	C	Energy production and conversion	METABOLISM	Chr01G0006560.1	ko04075	Plant hormone signal transduction	Environmental Information Processing	Signal transduction
zf-CCHC_4	PF14392.6	Chr01G0003180.1	1.1e-11	Zinc knuckle	Chr01G0003540.1	G	Carbohydrate transport and metabolism	METABOLISM	Chr01G0006560.1	ko04931	Insulin resistance	Human Diseases	Endocrine and metabolic diseases
NPH3	PF03000.14	Chr01G0003220.1	7.8e-53	NPH3 family	Chr01G0003550.1	D	Cell cycle control, cell division, chromosome partitioning	CELLULAR PROCESSES AND SIGNALING	Chr01G0006620.1	ko00760	Nicotinate and nicotinamide metabolism	Metabolism	Metabolism of cofactors and vitamins
AAA_lid_3	PF17862.1	Chr01G0003240.1	1.2e-10	AAA+ lid domain	Chr01G0003560.1	D	Cell cycle control, cell division, chromosome partitioning	CELLULAR PROCESSES AND SIGNALING	Chr01G0006640.1	ko03018	RNA degradation	Genetic Information Processing	Folding, sorting and degradation
AAA	PF00004.29	Chr01G0003240.1	3.4e-09	ATPase family associated with various cellular activities (AAA)	Chr01G0003570.1	E	Amino acid transport and metabolism	METABOLISM	Chr01G0006650.1	ko00562	Inositol phosphate metabolism	Metabolism	Carbohydrate metabolism
AAA	PF00004.29	Chr01G0003250.1	1e-11	ATPase family associated with various cellular activities (AAA)	Chr01G0003580.1	S	Function unknown	POORLY CHARACTERIZED	Chr01G0006650.1	ko04070	Phosphatidylinositol signaling system	Environmental Information Processing	Signal transduction
Dimer_Tnp_hAT	PF05699.14	Chr01G0003300.1	2.4e-21	hAT family C-terminal dimerisation region	Chr01G0003590.1	Q	Secondary metabolites biosynthesis, transport and catabolism	METABOLISM	Chr01G0006650.1	ko04145	Phagosome	Cellular Processes	Transport and catabolism
zf-BED	PF02892.15	Chr01G0003300.1	1.3e-06	BED zinc finger	Chr01G0003600.1	S	Function unknown	POORLY CHARACTERIZED	Chr01G0006650.1	ko04810	Regulation of actin cytoskeleton	Cellular Processes	Cell motility
DUF4413	PF14372.6	Chr01G0003300.1	3.7e-06	Domain of unknown function (DUF4413)	Chr01G0003610.1	S	Function unknown	POORLY CHARACTERIZED	Chr01G0006880.1	ko00030	Pentose phosphate pathway	Metabolism	Carbohydrate metabolism
Pkinase	PF00069.25	Chr01G0003320.1	1.2e-36	Protein kinase domain	Chr01G0003620.1	S	Function unknown	POORLY CHARACTERIZED	Chr01G0006880.1	ko00710	Carbon fixation in photosynthetic organisms	Metabolism	Energy metabolism
Pkinase_Tyr	PF07714.17	Chr01G0003320.1	7.2e-32	Protein tyrosine kinase	Chr01G0003630.1	S	Function unknown	POORLY CHARACTERIZED	Chr01G0006960.1	ko00190	Oxidative phosphorylation	Metabolism	Energy metabolism
LRR_4	PF12799.7	Chr01G0003320.1	2.8e-12	Leucine Rich repeats (2 copies)	Chr01G0003640.1	S	Function unknown	POORLY CHARACTERIZED	Chr01G0006960.1	ko03010	Ribosome	Genetic Information Processing	Translation
LRR_8	PF13855.6	Chr01G0003320.1	3.5e-09	Leucine rich repeat	Chr01G0003650.1	M	Cell wall/membrane/envelope biogenesis	CELLULAR PROCESSES AND SIGNALING	Chr01G0007050.1	ko04144	Endocytosis	Cellular Processes	Transport and catabolism
DBC1	PF14443.6	Chr01G0003350.1	7.2e-10	DBC1	Chr01G0003660.1	E	Amino acid transport and metabolism	METABOLISM	Chr01G0007070.1	ko00514	Other types of O-glycan biosynthesis	Metabolism	Glycan biosynthesis and metabolism
DBC1	PF14443.6	Chr01G0003360.1	4.9e-24	DBC1	Chr01G0003680.1	K	Transcription	INFORMATION STORAGE AND PROCESSING	Chr01G0007080.1	ko00514	Other types of O-glycan biosynthesis	Metabolism	Glycan biosynthesis and metabolism
Helitron_like_N	PF14214.6	Chr01G0003370.1	4.7e-08	Helitron helicase-like domain at N-terminus	Chr01G0003690.1	S	Function unknown	POORLY CHARACTERIZED	Chr01G0007090.1	ko00190	Oxidative phosphorylation	Metabolism	Energy metabolism
Helitron_like_N	PF14214.6	Chr01G0003380.1	2.8e-07	Helitron helicase-like domain at N-terminus	Chr01G0003710.1	K	Transcription	INFORMATION STORAGE AND PROCESSING	Chr01G0007090.1	ko00195	Photosynthesis	Metabolism	Energy metabolism
PIF1	PF05970.14	Chr01G0003400.1	2.1e-77	PIF1-like helicase	Chr01G0003720.1	T	Signal transduction mechanisms	CELLULAR PROCESSES AND SIGNALING	Chr01G0007090.1	ko04714	Thermogenesis	Organismal Systems	Environmental adaptation
Retrotran_gag_2	PF14223.6	Chr01G0003410.1	3.1e-19	gag-polypeptide of LTR copia-type	Chr01G0003730.1	S	Function unknown	POORLY CHARACTERIZED	Chr01G0007090.1	ko05010	Alzheimer disease	Human Diseases	Neurodegenerative diseases
PPR_2	PF13041.6	Chr01G0003440.1	1.4e-40	PPR repeat family	Chr01G0003760.1	J	Translation, ribosomal structure and biogenesis	INFORMATION STORAGE AND PROCESSING	Chr01G0007090.1	ko05012	Parkinson disease	Human Diseases	Neurodegenerative diseases
PPR	PF01535.20	Chr01G0003440.1	3.7e-40	PPR repeat	Chr01G0003770.1	J	Translation, ribosomal structure and biogenesis	INFORMATION STORAGE AND PROCESSING	Chr01G0007090.1	ko05016	Huntington disease	Human Diseases	Neurodegenerative diseases
PPR_3	PF13812.6	Chr01G0003440.1	5.8e-26	Pentatricopeptide repeat domain	Chr01G0003780.1	J	Translation, ribosomal structure and biogenesis	INFORMATION STORAGE AND PROCESSING	Chr01G0007130.1	ko00061	Fatty acid biosynthesis	Metabolism	Lipid metabolism
PPR_1	PF12854.7	Chr01G0003440.1	1e-21	PPR repeat	Chr01G0003790.1	J	Translation, ribosomal structure and biogenesis	INFORMATION STORAGE AND PROCESSING	Chr01G0007140.1	ko00564	Glycerophospholipid metabolism	Metabolism	Lipid metabolism
PPR_long	PF17177.4	Chr01G0003440.1	3.8e-11	Pentacotripeptide-repeat region of PRORP	Chr01G0003800.1	U	Intracellular trafficking, secretion, and vesicular transpor	CELLULAR PROCESSES AND SIGNALINGt	Chr01G0007150.1	ko03018	RNA degradation	Genetic Information Processing	Folding, sorting and degradation
2OG-FeII_Oxy	PF03171.20	Chr01G0003470.1	1.1e-26	2OG-Fe(II) oxygenase superfamily	Chr01G0003800.1	Z	Cytoskeleton	CELLULAR PROCESSES AND SIGNALING	Chr01G0007160.1	ko03018	RNA degradation	Genetic Information Processing	Folding, sorting and degradation
DIOX_N	PF14226.6	Chr01G0003470.1	1e-18	non-haem dioxygenase in morphine synthesis N-terminal	Chr01G0003810.1	E	Amino acid transport and metabolism	METABOLISM	Chr01G0007170.1	ko03018	RNA degradation	Genetic Information Processing	Folding, sorting and degradation
zf-RVT	PF13966.6	Chr01G0003520.1	3.1e-09	zinc-binding in reverse transcriptase	Chr01G0003820.1	S	Function unknown	POORLY CHARACTERIZED	Chr01G0007210.1	ko00010	Glycolysis / Gluconeogenesis	Metabolism	Carbohydrate metabolism
zf-RVT	PF13966.6	Chr01G0003530.1	4.7e-20	zinc-binding in reverse transcriptase	Chr01G0003830.1	E	Amino acid transport and metabolism	METABOLISM	Chr01G0007210.1	ko00030	Pentose phosphate pathway	Metabolism	Carbohydrate metabolism
UDPGT	PF00201.18	Chr01G0003540.1	4e-22	UDP-glucoronosyl and UDP-glucosyl transferase	Chr01G0003870.1	S	Function unknown	POORLY CHARACTERIZED	Chr01G0007210.1	ko00051	Fructose and mannose metabolism	Metabolism	Carbohydrate metabolism
Swi3	PF07962.12	Chr01G0003550.1	1.5e-09	Replication Fork Protection Component Swi3	Chr01G0003880.1	S	Function unknown	POORLY CHARACTERIZED	Chr01G0007210.1	ko00680	Methane metabolism	Metabolism	Energy metabolism
zf-CCHC	PF00098.23	Chr01G0003560.1	4e-09	Zinc knuckle	Chr01G0003890.1	K	Transcription	INFORMATION STORAGE AND PROCESSING	Chr01G0007210.1	ko00710	Carbon fixation in photosynthetic organisms	Metabolism	Energy metabolism
DUF4283	PF14111.6	Chr01G0003580.1	6.7e-31	Domain of unknown function (DUF4283)	Chr01G0003920.1	K	Transcription	INFORMATION STORAGE AND PROCESSING	Chr01G0007280.1	ko03015	mRNA surveillance pathway	Genetic Information Processing	Translation
zf-RVT	PF13966.6	Chr01G0003580.1	2.4e-19	zinc-binding in reverse transcriptase	Chr01G0003930.1	K	Transcription	INFORMATION STORAGE AND PROCESSING	Chr01G0007300.1	ko03013	RNA transport	Genetic Information Processing	Translation
zf-CCHC_4	PF14392.6	Chr01G0003580.1	1.2e-06	Zinc knuckle	Chr01G0003940.1	K	Transcription	INFORMATION STORAGE AND PROCESSING	Chr01G0007300.1	ko05418	Fluid shear stress and atherosclerosis	Human Diseases	Cardiovascular diseases
DUF4283	PF14111.6	Chr01G0003600.1	1.8e-34	Domain of unknown function (DUF4283)	Chr01G0003950.1	S	Function unknown	POORLY CHARACTERIZED	Chr01G0007310.1	ko03013	RNA transport	Genetic Information Processing	Translation
zf-CCHC_4	PF14392.6	Chr01G0003600.1	8.4e-08	Zinc knuckle	Chr01G0003960.1	S	Function unknown	POORLY CHARACTERIZED	Chr01G0007310.1	ko05418	Fluid shear stress and atherosclerosis	Human Diseases	Cardiovascular diseases
DUF547	PF04784.14	Chr01G0003630.1	2e-35	Protein of unknown function, DUF547	Chr01G0003970.1	E	Amino acid transport and metabolism	METABOLISM	Chr01G0007360.1	ko00561	Glycerolipid metabolism	Metabolism	Lipid metabolism
DEP	PF00610.21	Chr01G0003630.1	3.9e-17	Domain found in Dishevelled, Egl-10, and Pleckstrin (DEP)	Chr01G0003980.1	M	Cell wall/membrane/envelope biogenesis	CELLULAR PROCESSES AND SIGNALING	Chr01G0007360.1	ko00564	Glycerophospholipid metabolism	Metabolism	Lipid metabolism
Glutaredoxin	PF00462.24	Chr01G0003630.1	1.9e-13	Glutaredoxin	Chr01G0003990.1	M	Cell wall/membrane/envelope biogenesis	CELLULAR PROCESSES AND SIGNALING	Chr01G0007370.1	ko00561	Glycerolipid metabolism	Metabolism	Lipid metabolism
DUF4283	PF14111.6	Chr01G0003640.1	1.6e-30	Domain of unknown function (DUF4283)	Chr01G0004010.1	T	Signal transduction mechanisms	CELLULAR PROCESSES AND SIGNALING	Chr01G0007370.1	ko00564	Glycerophospholipid metabolism	Metabolism	Lipid metabolism
zf-CCHC_4	PF14392.6	Chr01G0003640.1	3.4e-11	Zinc knuckle	Chr01G0004030.1	O	Posttranslational modification, protein turnover, chaperones	CELLULAR PROCESSES AND SIGNALING	Chr01G0007380.1	ko00561	Glycerolipid metabolism	Metabolism	Lipid metabolism
zf-RVT	PF13966.6	Chr01G0003650.1	1.6e-26	zinc-binding in reverse transcriptase	Chr01G0004040.1	A	RNA processing and modification	INFORMATION STORAGE AND PROCESSING	Chr01G0007380.1	ko00564	Glycerophospholipid metabolism	Metabolism	Lipid metabolism
DUF4283	PF14111.6	Chr01G0003680.1	5.2e-06	Domain of unknown function (DUF4283)	Chr01G0004050.1	A	RNA processing and modification	INFORMATION STORAGE AND PROCESSING	Chr01G0007390.1	ko00750	Vitamin B6 metabolism	Metabolism	Metabolism of cofactors and vitamins
DUF4283	PF14111.6	Chr01G0003690.1	8.5e-10	Domain of unknown function (DUF4283)	Chr01G0004060.1	A	RNA processing and modification	INFORMATION STORAGE AND PROCESSING	Chr01G0007540.1	ko04010	MAPK signaling pathway	Environmental Information Processing	Signal transduction
LRR_8	PF13855.6	Chr01G0003720.1	3.5e-42	Leucine rich repeat	Chr01G0004070.1	S	Function unknown	POORLY CHARACTERIZED	Chr01G0007540.1	ko04064	NF-kappa B signaling pathway	Environmental Information Processing	Signal transduction
LRR_4	PF12799.7	Chr01G0003720.1	9.2e-26	Leucine Rich repeats (2 copies)	Chr01G0004080.1	E	Amino acid transport and metabolism	METABOLISM	Chr01G0007540.1	ko04620	Toll-like receptor signaling pathway	Organismal Systems	Immune system
LRR_1	PF00560.33	Chr01G0003720.1	5.8e-13	Leucine Rich Repeat	Chr01G0004090.1	E	Amino acid transport and metabolism	METABOLISM	Chr01G0007540.1	ko04621	NOD-like receptor signaling pathway	Organismal Systems	Immune system
Pkinase	PF00069.25	Chr01G0003720.1	6.5e-12	Protein kinase domain	Chr01G0004100.1	S	Function unknown	POORLY CHARACTERIZED	Chr01G0007540.1	ko04624	Toll and Imd signaling pathway	Organismal Systems	Immune system
Pkinase_Tyr	PF07714.17	Chr01G0003720.1	1.7e-10	Protein tyrosine kinase	Chr01G0004110.1	S	Function unknown	POORLY CHARACTERIZED	Chr01G0007540.1	ko04722	Neurotrophin signaling pathway	Organismal Systems	Nervous system
LRRNT_2	PF08263.12	Chr01G0003720.1	9.9e-07	Leucine rich repeat N-terminal domain	Chr01G0004120.1	S	Function unknown	POORLY CHARACTERIZED	Chr01G0007540.1	ko05133	Pertussis	Human Diseases	Infectious diseases: Bacterial
Aldo_ket_red	PF00248.21	Chr01G0003730.1	8.2e-45	Aldo/keto reductase family	Chr01G0004130.1	T	Signal transduction mechanisms	CELLULAR PROCESSES AND SIGNALING	Chr01G0007540.1	ko05140	Leishmaniasis	Human Diseases	Infectious diseases: Parasitic
RIBIOP_C	PF04950.12	Chr01G0003770.1	5.1e-21	40S ribosome biogenesis protein Tsr1 and BMS1 C-terminal	Chr01G0004140.1	T	Signal transduction mechanisms	CELLULAR PROCESSES AND SIGNALING	Chr01G0007540.1	ko05142	Chagas disease (American trypanosomiasis)	Human Diseases	Infectious diseases: Parasitic
RIBIOP_C	PF04950.12	Chr01G0003780.1	7.7e-36	40S ribosome biogenesis protein Tsr1 and BMS1 C-terminal	Chr01G0004150.1	K	Transcription	INFORMATION STORAGE AND PROCESSING	Chr01G0007540.1	ko05145	Toxoplasmosis	Human Diseases	Infectious diseases: Parasitic
RIBIOP_C	PF04950.12	Chr01G0003790.1	5.1e-24	40S ribosome biogenesis protein Tsr1 and BMS1 C-terminal	Chr01G0004160.1	K	Transcription	INFORMATION STORAGE AND PROCESSING	Chr01G0007540.1	ko05152	Tuberculosis	Human Diseases	Infectious diseases: Bacterial
Band_7	PF01145.25	Chr01G0003800.1	1e-16	SPFH domain / Band 7 family	Chr01G0004190.1	K	Transcription	INFORMATION STORAGE AND PROCESSING	Chr01G0007540.1	ko05162	Measles	Human Diseases	Infectious diseases: Viral
DUF4283	PF14111.6	Chr01G0003820.1	1.2e-41	Domain of unknown function (DUF4283)	Chr01G0004200.1	K	Transcription	INFORMATION STORAGE AND PROCESSING	Chr01G0007540.1	ko05164	Influenza A	Human Diseases	Infectious diseases: Viral
zf-CCHC_4	PF14392.6	Chr01G0003820.1	4.8e-08	Zinc knuckle	Chr01G0004210.1	T	Signal transduction mechanisms	CELLULAR PROCESSES AND SIGNALING	Chr01G0007590.1	ko04010	MAPK signaling pathway	Environmental Information Processing	Signal transduction
WW	PF00397.26	Chr01G0003890.1	1.5e-09	WW domain	Chr01G0004220.1	S	Function unknown	POORLY CHARACTERIZED	Chr01G0007590.1	ko04064	NF-kappa B signaling pathway	Environmental Information Processing	Signal transduction
FF	PF01846.19	Chr01G0003930.1	1.5e-07	FF domain	Chr01G0004230.1	E	Amino acid transport and metabolism	METABOLISM	Chr01G0007590.1	ko04620	Toll-like receptor signaling pathway	Organismal Systems	Immune system
FF	PF01846.19	Chr01G0003940.1	4.4e-27	FF domain	Chr01G0004250.1	S	Function unknown	POORLY CHARACTERIZED	Chr01G0007590.1	ko04621	NOD-like receptor signaling pathway	Organismal Systems	Immune system
DUF4283	PF14111.6	Chr01G0003960.1	1.6e-35	Domain of unknown function (DUF4283)	Chr01G0004270.1	S	Function unknown	POORLY CHARACTERIZED	Chr01G0007590.1	ko04624	Toll and Imd signaling pathway	Organismal Systems	Immune system
zf-CCHC_4	PF14392.6	Chr01G0003960.1	7.6e-09	Zinc knuckle	Chr01G0004280.1	E	Amino acid transport and metabolism	METABOLISM	Chr01G0007590.1	ko04722	Neurotrophin signaling pathway	Organismal Systems	Nervous system
zf-RVT	PF13966.6	Chr01G0003970.1	6.9e-10	zinc-binding in reverse transcriptase	Chr01G0004290.1	E	Amino acid transport and metabolism	METABOLISM	Chr01G0007590.1	ko05133	Pertussis	Human Diseases	Infectious diseases: Bacterial
LpxC	PF03331.13	Chr01G0003980.1	1.5e-40	UDP-3-O-acyl N-acetylglycosamine deacetylase	Chr01G0004310.1	E	Amino acid transport and metabolism	METABOLISM	Chr01G0007590.1	ko05140	Leishmaniasis	Human Diseases	Infectious diseases: Parasitic
LpxC	PF03331.13	Chr01G0003990.1	2e-15	UDP-3-O-acyl N-acetylglycosamine deacetylase	Chr01G0004320.1	K	Transcription	INFORMATION STORAGE AND PROCESSING	Chr01G0007590.1	ko05142	Chagas disease (American trypanosomiasis)	Human Diseases	Infectious diseases: Parasitic
Lectin_legB	PF00139.19	Chr01G0004010.1	8.7e-34	Legume lectin domain	Chr01G0004330.1	S	Function unknown	POORLY CHARACTERIZED	Chr01G0007590.1	ko05145	Toxoplasmosis	Human Diseases	Infectious diseases: Parasitic
RMMBL	PF07521.12	Chr01G0004040.1	5.4e-14	Zn-dependent metallo-hydrolase RNA specificity domain	Chr01G0004340.1	S	Function unknown	POORLY CHARACTERIZED	Chr01G0007590.1	ko05152	Tuberculosis	Human Diseases	Infectious diseases: Bacterial
Lactamase_B_6	PF16661.5	Chr01G0004060.1	3.2e-22	Metallo-beta-lactamase superfamily domain	Chr01G0004350.1	S	Function unknown	POORLY CHARACTERIZED	Chr01G0007590.1	ko05162	Measles	Human Diseases	Infectious diseases: Viral
Lactamase_B	PF00753.27	Chr01G0004060.1	9.5e-13	Metallo-beta-lactamase superfamily	Chr01G0004360.1	S	Function unknown	POORLY CHARACTERIZED	Chr01G0007590.1	ko05164	Influenza A	Human Diseases	Infectious diseases: Viral
Lactamase_B_2	PF12706.7	Chr01G0004060.1	1.7e-08	Beta-lactamase superfamily domain	Chr01G0004370.1	L	Replication, recombination and repair	INFORMATION STORAGE AND PROCESSING	Chr01G0007730.1	ko00970	Aminoacyl-tRNA biosynthesis	Genetic Information Processing	Translation
MAP70	PF07058.11	Chr01G0004070.1	5.6e-294	Microtubule-associated protein 70	Chr01G0004380.1	S	Function unknown	POORLY CHARACTERIZED	Chr01G0007750.1	ko00970	Aminoacyl-tRNA biosynthesis	Genetic Information Processing	Translation
zf-RVT	PF13966.6	Chr01G0004080.1	9.4e-08	zinc-binding in reverse transcriptase	Chr01G0004390.1	S	Function unknown	POORLY CHARACTERIZED	Chr01G0007830.1	ko00970	Aminoacyl-tRNA biosynthesis	Genetic Information Processing	Translation
DUF4283	PF14111.6	Chr01G0004100.1	5.7e-15	Domain of unknown function (DUF4283)	Chr01G0004400.1	S	Function unknown	POORLY CHARACTERIZED	Chr01G0007920.1	ko00908	Zeatin biosynthesis	Metabolism	Metabolism of terpenoids and polyketides
zf-CCHC_4	PF14392.6	Chr01G0004100.1	9.7e-06	Zinc knuckle	Chr01G0004410.1	T	Signal transduction mechanisms	CELLULAR PROCESSES AND SIGNALING	Chr01G0007940.1	ko00561	Glycerolipid metabolism	Metabolism	Lipid metabolism
DUF4283	PF14111.6	Chr01G0004110.1	5.7e-42	Domain of unknown function (DUF4283)	Chr01G0004420.1	T	Signal transduction mechanisms	CELLULAR PROCESSES AND SIGNALING	Chr01G0007940.1	ko04714	Thermogenesis	Organismal Systems	Environmental adaptation
zf-CCHC_4	PF14392.6	Chr01G0004110.1	5e-14	Zinc knuckle	Chr01G0004430.1	G	Carbohydrate transport and metabolism	METABOLISM	Chr01G0007940.1	ko04723	Retrograde endocannabinoid signaling	Organismal Systems	Nervous system
DUF4283	PF14111.6	Chr01G0004120.1	1.6e-41	Domain of unknown function (DUF4283)	Chr01G0004440.1	C	Energy production and conversion	METABOLISM	Chr01G0007940.1	ko04923	Regulation of lipolysis in adipocytes	Organismal Systems	Endocrine system
zf-CCHC_4	PF14392.6	Chr01G0004120.1	3.5e-06	Zinc knuckle	Chr01G0004450.1	S	Function unknown	POORLY CHARACTERIZED	Chr01G0007950.1	ko04144	Endocytosis	Cellular Processes	Transport and catabolism
Kelch_4	PF13418.6	Chr01G0004130.1	6.3e-46	Galactose oxidase, central domain	Chr01G0004470.1	C	Energy production and conversion	METABOLISM	Chr01G0007960.1	ko04144	Endocytosis	Cellular Processes	Transport and catabolism
Kelch_3	PF13415.6	Chr01G0004130.1	2.7e-34	Galactose oxidase, central domain	Chr01G0004490.1	G	Carbohydrate transport and metabolism	METABOLISM	Chr01G0007990.1	ko03010	Ribosome	Genetic Information Processing	Translation
Kelch_5	PF13854.6	Chr01G0004130.1	8.7e-23	Kelch motif	Chr01G0004500.1	O	Posttranslational modification, protein turnover, chaperones	CELLULAR PROCESSES AND SIGNALING	Chr01G0008020.1	ko00630	Glyoxylate and dicarboxylate metabolism	Metabolism	Carbohydrate metabolism
Kelch_2	PF07646.15	Chr01G0004130.1	2.6e-22	Kelch motif	Chr01G0004510.1	O	Posttranslational modification, protein turnover, chaperones	CELLULAR PROCESSES AND SIGNALING	Chr01G0008020.1	ko00710	Carbon fixation in photosynthetic organisms	Metabolism	Energy metabolism
Kelch_1	PF01344.25	Chr01G0004130.1	3.5e-19	Kelch motif	Chr01G0004520.1	E	Amino acid transport and metabolism	METABOLISM	Chr01G0008100.1	ko00062	Fatty acid elongation	Metabolism	Lipid metabolism
Kelch_6	PF13964.6	Chr01G0004130.1	1.3e-16	Kelch motif	Chr01G0004550.1	L	Replication, recombination and repair	INFORMATION STORAGE AND PROCESSING	Chr01G0008110.1	ko04010	MAPK signaling pathway	Environmental Information Processing	Signal transduction
PAS_9	PF13426.7	Chr01G0004130.1	3.2e-06	PAS domain	Chr01G0004570.1	Q	Secondary metabolites biosynthesis, transport and catabolism	METABOLISM	Chr01G0008110.1	ko04064	NF-kappa B signaling pathway	Environmental Information Processing	Signal transduction
Response_reg	PF00072.24	Chr01G0004150.1	1.9e-17	Response regulator receiver domain	Chr01G0004580.1	S	Function unknown	POORLY CHARACTERIZED	Chr01G0008110.1	ko04620	Toll-like receptor signaling pathway	Organismal Systems	Immune system
Myb_DNA-binding	PF00249.31	Chr01G0004150.1	1.7e-07	Myb-like DNA-binding domain	Chr01G0004590.1	O	Posttranslational modification, protein turnover, chaperones	CELLULAR PROCESSES AND SIGNALING	Chr01G0008110.1	ko04621	NOD-like receptor signaling pathway	Organismal Systems	Immune system
KNOX2	PF03791.13	Chr01G0004190.1	1.3e-09	KNOX2 domain	Chr01G0004600.1	O	Posttranslational modification, protein turnover, chaperones	CELLULAR PROCESSES AND SIGNALING	Chr01G0008110.1	ko04624	Toll and Imd signaling pathway	Organismal Systems	Immune system
KNOX1	PF03790.13	Chr01G0004190.1	9.7e-06	KNOX1 domain	Chr01G0004610.1	O	Posttranslational modification, protein turnover, chaperones	CELLULAR PROCESSES AND SIGNALING	Chr01G0008110.1	ko04722	Neurotrophin signaling pathway	Organismal Systems	Nervous system
NAM	PF02365.15	Chr01G0004200.1	2.2e-15	No apical meristem (NAM) protein	Chr01G0004630.1	G	Carbohydrate transport and metabolism	METABOLISM	Chr01G0008110.1	ko05133	Pertussis	Human Diseases	Infectious diseases: Bacterial
NB-ARC	PF00931.22	Chr01G0004210.1	2.4e-58	NB-ARC domain	Chr01G0004650.1	L	Replication, recombination and repair	INFORMATION STORAGE AND PROCESSING	Chr01G0008110.1	ko05140	Leishmaniasis	Human Diseases	Infectious diseases: Parasitic
Rx_N	PF18052.1	Chr01G0004210.1	2.6e-09	Rx N-terminal domain	Chr01G0004660.1	L	Replication, recombination and repair	INFORMATION STORAGE AND PROCESSING	Chr01G0008110.1	ko05142	Chagas disease (American trypanosomiasis)	Human Diseases	Infectious diseases: Parasitic
LRR_8	PF13855.6	Chr01G0004210.1	1.4e-06	Leucine rich repeat	Chr01G0004680.1	T	Signal transduction mechanisms	CELLULAR PROCESSES AND SIGNALING	Chr01G0008110.1	ko05145	Toxoplasmosis	Human Diseases	Infectious diseases: Parasitic
DUF4283	PF14111.6	Chr01G0004220.1	1.6e-30	Domain of unknown function (DUF4283)	Chr01G0004710.1	U	Intracellular trafficking, secretion, and vesicular transpor	CELLULAR PROCESSES AND SIGNALINGt	Chr01G0008110.1	ko05152	Tuberculosis	Human Diseases	Infectious diseases: Bacterial
zf-CCHC_4	PF14392.6	Chr01G0004220.1	3.8e-08	Zinc knuckle	Chr01G0004720.1	S	Function unknown	POORLY CHARACTERIZED	Chr01G0008110.1	ko05162	Measles	Human Diseases	Infectious diseases: Viral
DUF573	PF04504.14	Chr01G0004250.1	5.7e-38	Protein of unknown function, DUF573	Chr01G0004750.1	L	Replication, recombination and repair	INFORMATION STORAGE AND PROCESSING	Chr01G0008110.1	ko05164	Influenza A	Human Diseases	Infectious diseases: Viral
zf-RVT	PF13966.6	Chr01G0004280.1	3.3e-06	zinc-binding in reverse transcriptase	Chr01G0004760.1	D	Cell cycle control, cell division, chromosome partitioning	CELLULAR PROCESSES AND SIGNALING	Chr01G0008130.1	ko00062	Fatty acid elongation	Metabolism	Lipid metabolism
DUF4283	PF14111.6	Chr01G0004290.1	1.1e-17	Domain of unknown function (DUF4283)	Chr01G0004760.1	Z	Cytoskeleton	CELLULAR PROCESSES AND SIGNALING	Chr01G0008180.1	ko00052	Galactose metabolism	Metabolism	Carbohydrate metabolism
HSF_DNA-bind	PF00447.17	Chr01G0004320.1	8.6e-29	HSF-type DNA-binding	Chr01G0004770.1	P	Inorganic ion transport and metabolism	METABOLISM	Chr01G0008180.1	ko00500	Starch and sucrose metabolism	Metabolism	Carbohydrate metabolism
VIT1	PF01988.19	Chr01G0004330.1	6.2e-71	VIT family	Chr01G0004780.1	P	Inorganic ion transport and metabolism	METABOLISM	Chr01G0008260.1	ko03420	Nucleotide excision repair	Genetic Information Processing	Replication and repair
PLATZ	PF04640.14	Chr01G0004340.1	6.9e-26	PLATZ transcription factor	Chr01G0004800.1	S	Function unknown	POORLY CHARACTERIZED	Chr01G0008260.1	ko04141	Protein processing in endoplasmic reticulum	Genetic Information Processing	Folding, sorting and degradation
DUF747	PF05346.11	Chr01G0004360.1	1.1e-14	Eukaryotic membrane protein family	Chr01G0004810.1	L	Replication, recombination and repair	INFORMATION STORAGE AND PROCESSING	Chr01G0008290.1	ko03420	Nucleotide excision repair	Genetic Information Processing	Replication and repair
DUF4219	PF13961.6	Chr01G0004370.1	3.5e-06	Domain of unknown function (DUF4219)	Chr01G0004820.1	U	Intracellular trafficking, secretion, and vesicular transpor	CELLULAR PROCESSES AND SIGNALINGt	Chr01G0008290.1	ko04141	Protein processing in endoplasmic reticulum	Genetic Information Processing	Folding, sorting and degradation
DUF747	PF05346.11	Chr01G0004380.1	2.1e-15	Eukaryotic membrane protein family	Chr01G0004830.1	S	Function unknown	POORLY CHARACTERIZED	Chr01G0008300.1	ko03420	Nucleotide excision repair	Genetic Information Processing	Replication and repair
Pkinase	PF00069.25	Chr01G0004410.1	4.3e-48	Protein kinase domain	Chr01G0004840.1	S	Function unknown	POORLY CHARACTERIZED	Chr01G0008300.1	ko04141	Protein processing in endoplasmic reticulum	Genetic Information Processing	Folding, sorting and degradation
Pkinase_Tyr	PF07714.17	Chr01G0004410.1	4.9e-46	Protein tyrosine kinase	Chr01G0004850.1	T	Signal transduction mechanisms	CELLULAR PROCESSES AND SIGNALING	Chr01G0008330.1	ko00010	Glycolysis / Gluconeogenesis	Metabolism	Carbohydrate metabolism
LRR_8	PF13855.6	Chr01G0004410.1	6.7e-22	Leucine rich repeat	Chr01G0004860.1	S	Function unknown	POORLY CHARACTERIZED	Chr01G0008330.1	ko00020	Citrate cycle (TCA cycle)	Metabolism	Carbohydrate metabolism
LRR_4	PF12799.7	Chr01G0004410.1	1.6e-20	Leucine Rich repeats (2 copies)	Chr01G0004870.1	T	Signal transduction mechanisms	CELLULAR PROCESSES AND SIGNALING	Chr01G0008330.1	ko00620	Pyruvate metabolism	Metabolism	Carbohydrate metabolism
LRRNT_2	PF08263.12	Chr01G0004410.1	1.3e-10	Leucine rich repeat N-terminal domain	Chr01G0004880.1	S	Function unknown	POORLY CHARACTERIZED	Chr01G0008380.1	ko04144	Endocytosis	Cellular Processes	Transport and catabolism
Response_reg	PF00072.24	Chr01G0004420.1	2e-11	Response regulator receiver domain	Chr01G0004890.1	S	Function unknown	POORLY CHARACTERIZED	Chr01G0008460.1	ko03015	mRNA surveillance pathway	Genetic Information Processing	Translation
zf-UDP	PF14569.6	Chr01G0004430.1	1.1e-40	Zinc-binding RING-finger	Chr01G0004900.1	V	Defense mechanisms	CELLULAR PROCESSES AND SIGNALING	Chr01G0008460.1	ko04071	Sphingolipid signaling pathway	Environmental Information Processing	Signal transduction
CHASE	PF03924.13	Chr01G0004430.1	2.3e-27	CHASE domain	Chr01G0004920.1	S	Function unknown	POORLY CHARACTERIZED	Chr01G0008460.1	ko04111	Cell cycle - yeast	Cellular Processes	Cell growth and death
zf-RING_4	PF14570.6	Chr01G0004430.1	9.6e-06	RING/Ubox like zinc-binding domain	Chr01G0004930.1	L	Replication, recombination and repair	INFORMATION STORAGE AND PROCESSING	Chr01G0008460.1	ko04113	Meiosis - yeast	Cellular Processes	Cell growth and death
Cytochrom_B561	PF03188.16	Chr01G0004440.1	2.9e-42	Eukaryotic cytochrome b561	Chr01G0004940.1	S	Function unknown	POORLY CHARACTERIZED	Chr01G0008460.1	ko04114	Oocyte meiosis	Cellular Processes	Cell growth and death
Cytochrom_B561	PF03188.16	Chr01G0004470.1	6.3e-38	Eukaryotic cytochrome b561	Chr01G0004950.1	E	Amino acid transport and metabolism	METABOLISM	Chr01G0008460.1	ko04151	PI3K-Akt signaling pathway	Environmental Information Processing	Signal transduction
Transposase_24	PF03004.14	Chr01G0004480.1	2.3e-09	Plant transposase (Ptta/En/Spm family)	Chr01G0004960.1	S	Function unknown	POORLY CHARACTERIZED	Chr01G0008460.1	ko04152	AMPK signaling pathway	Environmental Information Processing	Signal transduction
Glyco_hydro_16	PF00722.21	Chr01G0004490.1	5.9e-54	Glycosyl hydrolases family 16	Chr01G0004970.1	E	Amino acid transport and metabolism	METABOLISM	Chr01G0008460.1	ko04261	Adrenergic signaling in cardiomyocytes	Organismal Systems	Circulatory system
XET_C	PF06955.12	Chr01G0004490.1	2.6e-13	Xyloglucan endo-transglycosylase (XET) C-terminus	Chr01G0004990.1	S	Function unknown	POORLY CHARACTERIZED	Chr01G0008460.1	ko04350	TGF-beta signaling pathway	Environmental Information Processing	Signal transduction
Peptidase_C1	PF00112.23	Chr01G0004510.1	8.9e-13	Papain family cysteine protease	Chr01G0005010.1	S	Function unknown	POORLY CHARACTERIZED	Chr01G0008460.1	ko04390	Hippo signaling pathway	Environmental Information Processing	Signal transduction
GATase	PF00117.28	Chr01G0004520.1	2.1e-26	Glutamine amidotransferase class-I	Chr01G0005060.1	L	Replication, recombination and repair	INFORMATION STORAGE AND PROCESSING	Chr01G0008460.1	ko04391	Hippo signaling pathway - fly	Environmental Information Processing	Signal transduction
Isochorismatase	PF00857.20	Chr01G0004570.1	1.7e-44	Isochorismatase family	Chr01G0005070.1	S	Function unknown	POORLY CHARACTERIZED	Chr01G0008460.1	ko04530	Tight junction	Cellular Processes	Cellular community - eukaryotes
Metallophos	PF00149.28	Chr01G0004590.1	9.8e-17	Calcineurin-like phosphoesterase	Chr01G0005080.1	O	Posttranslational modification, protein turnover, chaperones	CELLULAR PROCESSES AND SIGNALING	Chr01G0008460.1	ko04728	Dopaminergic synapse	Organismal Systems	Nervous system
Metallophos	PF00149.28	Chr01G0004610.1	3.9e-20	Calcineurin-like phosphoesterase	Chr01G0005110.1	S	Function unknown	POORLY CHARACTERIZED	Chr01G0008460.1	ko04730	Long-term depression	Organismal Systems	Nervous system
O-FucT	PF10250.9	Chr01G0004630.1	1.7e-07	GDP-fucose protein O-fucosyltransferase	Chr01G0005120.1	S	Function unknown	POORLY CHARACTERIZED	Chr01G0008460.1	ko05142	Chagas disease (American trypanosomiasis)	Human Diseases	Infectious diseases: Parasitic
Dimer_Tnp_hAT	PF05699.14	Chr01G0004650.1	2.9e-13	hAT family C-terminal dimerisation region	Chr01G0005130.1	S	Function unknown	POORLY CHARACTERIZED	Chr01G0008460.1	ko05160	Hepatitis C	Human Diseases	Infectious diseases: Viral
Exo_endo_phos	PF03372.23	Chr01G0004680.1	2.6e-15	Endonuclease/Exonuclease/phosphatase family	Chr01G0005140.1	S	Function unknown	POORLY CHARACTERIZED	Chr01G0008460.1	ko05165	Human papillomavirus infection	Human Diseases	Infectious diseases: Viral
Cyclin_N	PF00134.23	Chr01G0004720.1	6.8e-09	Cyclin, N-terminal domain	Chr01G0005150.1	G	Carbohydrate transport and metabolism	METABOLISM	Chr01G0008500.1	ko04075	Plant hormone signal transduction	Environmental Information Processing	Signal transduction
rve	PF00665.26	Chr01G0004750.1	6.9e-10	Integrase core domain	Chr01G0005160.1	G	Carbohydrate transport and metabolism	METABOLISM	Chr01G0008520.1	ko00790	Folate biosynthesis	Metabolism	Metabolism of cofactors and vitamins
gag_pre-integrs	PF13976.6	Chr01G0004750.1	1.5e-08	GAG-pre-integrase domain	Chr01G0005170.1	K	Transcription	INFORMATION STORAGE AND PROCESSING	Chr01G0008570.1	ko00360	Phenylalanine metabolism	Metabolism	Amino acid metabolism
MAP65_ASE1	PF03999.12	Chr01G0004760.1	3.3e-87	Microtubule associated protein (MAP65/ASE1 family)	Chr01G0005180.1	B	Chromatin structure and dynamics	INFORMATION STORAGE AND PROCESSING	Chr01G0008570.1	ko00940	Phenylpropanoid biosynthesis	Metabolism	Biosynthesis of other secondary metabolites
Zip	PF02535.22	Chr01G0004770.1	3.5e-14	ZIP Zinc transporter	Chr01G0005200.1	B	Chromatin structure and dynamics	INFORMATION STORAGE AND PROCESSING	Chr01G0008710.1	ko00941	Flavonoid biosynthesis	Metabolism	Biosynthesis of other secondary metabolites
Zip	PF02535.22	Chr01G0004780.1	5.3e-32	ZIP Zinc transporter	Chr01G0005210.1	S	Function unknown	POORLY CHARACTERIZED	Chr01G0008810.1	ko04071	Sphingolipid signaling pathway	Environmental Information Processing	Signal transduction
PHD	PF00628.29	Chr01G0004800.1	3.8e-08	PHD-finger	Chr01G0005220.1	S	Function unknown	POORLY CHARACTERIZED	Chr01G0008810.1	ko04138	Autophagy - yeast	Cellular Processes	Transport and catabolism
Retrotran_gag_3	PF14244.6	Chr01G0004810.1	6.1e-07	gag-polypeptide of LTR copia-type	Chr01G0005230.1	U	Intracellular trafficking, secretion, and vesicular transpor	CELLULAR PROCESSES AND SIGNALINGt	Chr01G0008810.1	ko04140	Autophagy - animal	Cellular Processes	Transport and catabolism
Retrotran_gag_2	PF14223.6	Chr01G0004810.1	2.2e-06	gag-polypeptide of LTR copia-type	Chr01G0005240.1	S	Function unknown	POORLY CHARACTERIZED	Chr01G0008810.1	ko04142	Lysosome	Cellular Processes	Transport and catabolism
gag_pre-integrs	PF13976.6	Chr01G0004820.1	8.5e-09	GAG-pre-integrase domain	Chr01G0005250.1	J	Translation, ribosomal structure and biogenesis	INFORMATION STORAGE AND PROCESSING	Chr01G0008810.1	ko04210	Apoptosis	Cellular Processes	Cell growth and death
zf-C2H2	PF00096.26	Chr01G0004830.1	1.3e-06	Zinc finger, C2H2 type	Chr01G0005260.1	S	Function unknown	POORLY CHARACTERIZED	Chr01G0008810.1	ko04915	Estrogen signaling pathway	Organismal Systems	Endocrine system
Polysacc_synt_4	PF04669.13	Chr01G0004840.1	6e-46	Polysaccharide biosynthesis	Chr01G0005270.1	D	Cell cycle control, cell division, chromosome partitioning	CELLULAR PROCESSES AND SIGNALING	Chr01G0008810.1	ko05152	Tuberculosis	Human Diseases	Infectious diseases: Bacterial
LRR_8	PF13855.6	Chr01G0004850.1	5e-53	Leucine rich repeat	Chr01G0005280.1	L	Replication, recombination and repair	INFORMATION STORAGE AND PROCESSING	Chr01G0008950.1	ko00902	Monoterpenoid biosynthesis	Metabolism	Metabolism of terpenoids and polyketides
Pkinase	PF00069.25	Chr01G0004850.1	5e-45	Protein kinase domain	Chr01G0005290.1	L	Replication, recombination and repair	INFORMATION STORAGE AND PROCESSING	Chr01G0009190.1	ko05206	MicroRNAs in cancer	Human Diseases	Cancers: Overview
Pkinase_Tyr	PF07714.17	Chr01G0004850.1	2.9e-44	Protein tyrosine kinase	Chr01G0005300.1	D	Cell cycle control, cell division, chromosome partitioning	CELLULAR PROCESSES AND SIGNALING	Chr01G0009250.1	ko00900	Terpenoid backbone biosynthesis	Metabolism	Metabolism of terpenoids and polyketides
LRR_4	PF12799.7	Chr01G0004850.1	1.9e-37	Leucine Rich repeats (2 copies)	Chr01G0005310.1	J	Translation, ribosomal structure and biogenesis	INFORMATION STORAGE AND PROCESSING	Chr01G0009350.1	ko04626	Plant-pathogen interaction	Organismal Systems	Environmental adaptation
LRR_1	PF00560.33	Chr01G0004850.1	6.9e-15	Leucine Rich Repeat	Chr01G0005330.1	J	Translation, ribosomal structure and biogenesis	INFORMATION STORAGE AND PROCESSING	Chr01G0009360.1	ko04010	MAPK signaling pathway	Environmental Information Processing	Signal transduction
LRRNT_2	PF08263.12	Chr01G0004850.1	2.2e-10	Leucine rich repeat N-terminal domain	Chr01G0005340.1	J	Translation, ribosomal structure and biogenesis	INFORMATION STORAGE AND PROCESSING	Chr01G0009360.1	ko04064	NF-kappa B signaling pathway	Environmental Information Processing	Signal transduction
LRR_6	PF13516.6	Chr01G0004850.1	1.2e-09	Leucine Rich repeat	Chr01G0005350.1	J	Translation, ribosomal structure and biogenesis	INFORMATION STORAGE AND PROCESSING	Chr01G0009360.1	ko04620	Toll-like receptor signaling pathway	Organismal Systems	Immune system
Polysacc_synt_4	PF04669.13	Chr01G0004860.1	6e-46	Polysaccharide biosynthesis	Chr01G0005360.1	J	Translation, ribosomal structure and biogenesis	INFORMATION STORAGE AND PROCESSING	Chr01G0009360.1	ko04621	NOD-like receptor signaling pathway	Organismal Systems	Immune system
LRR_8	PF13855.6	Chr01G0004870.1	5e-53	Leucine rich repeat	Chr01G0005380.1	Q	Secondary metabolites biosynthesis, transport and catabolism	METABOLISM	Chr01G0009360.1	ko04624	Toll and Imd signaling pathway	Organismal Systems	Immune system
Pkinase	PF00069.25	Chr01G0004870.1	5e-45	Protein kinase domain	Chr01G0005400.1	K	Transcription	INFORMATION STORAGE AND PROCESSING	Chr01G0009360.1	ko04722	Neurotrophin signaling pathway	Organismal Systems	Nervous system
Pkinase_Tyr	PF07714.17	Chr01G0004870.1	2.9e-44	Protein tyrosine kinase	Chr01G0005410.1	K	Transcription	INFORMATION STORAGE AND PROCESSING	Chr01G0009360.1	ko05133	Pertussis	Human Diseases	Infectious diseases: Bacterial
LRR_4	PF12799.7	Chr01G0004870.1	1.9e-37	Leucine Rich repeats (2 copies)	Chr01G0005430.1	K	Transcription	INFORMATION STORAGE AND PROCESSING	Chr01G0009360.1	ko05140	Leishmaniasis	Human Diseases	Infectious diseases: Parasitic
LRR_1	PF00560.33	Chr01G0004870.1	6.9e-15	Leucine Rich Repeat	Chr01G0005440.1	L	Replication, recombination and repair	INFORMATION STORAGE AND PROCESSING	Chr01G0009360.1	ko05142	Chagas disease (American trypanosomiasis)	Human Diseases	Infectious diseases: Parasitic
LRRNT_2	PF08263.12	Chr01G0004870.1	2.2e-10	Leucine rich repeat N-terminal domain	Chr01G0005450.1	U	Intracellular trafficking, secretion, and vesicular transpor	CELLULAR PROCESSES AND SIGNALINGt	Chr01G0009360.1	ko05145	Toxoplasmosis	Human Diseases	Infectious diseases: Parasitic
LRR_6	PF13516.6	Chr01G0004870.1	1.2e-09	Leucine Rich repeat	Chr01G0005450.1	Z	Cytoskeleton	CELLULAR PROCESSES AND SIGNALING	Chr01G0009360.1	ko05152	Tuberculosis	Human Diseases	Infectious diseases: Bacterial
Aldo_ket_red	PF00248.21	Chr01G0004890.1	2.1e-48	Aldo/keto reductase family	Chr01G0005460.1	U	Intracellular trafficking, secretion, and vesicular transpor	CELLULAR PROCESSES AND SIGNALINGt	Chr01G0009360.1	ko05162	Measles	Human Diseases	Infectious diseases: Viral
Pyridoxal_deC	PF00282.19	Chr01G0004950.1	9.2e-100	Pyridoxal-dependent decarboxylase conserved domain	Chr01G0005460.1	Z	Cytoskeleton	CELLULAR PROCESSES AND SIGNALING	Chr01G0009360.1	ko05164	Influenza A	Human Diseases	Infectious diseases: Viral
Myb_DNA-bind_3	PF12776.7	Chr01G0004960.1	2.9e-12	Myb/SANT-like DNA-binding domain	Chr01G0005470.1	C	Energy production and conversion	METABOLISM	Chr01G0009420.1	ko00240	Pyrimidine metabolism	Metabolism	Nucleotide metabolism
Pyridoxal_deC	PF00282.19	Chr01G0004970.1	9.8e-95	Pyridoxal-dependent decarboxylase conserved domain	Chr01G0005470.1	H	Coenzyme transport and metabolism	METABOLISM	Chr01G0009420.1	ko00983	Drug metabolism - other enzymes	Metabolism	Xenobiotics biodegradation and metabolism
zf-CCCH_3	PF15663.5	Chr01G0005010.1	3e-20	Zinc-finger containing family	Chr01G0005480.1	S	Function unknown	POORLY CHARACTERIZED	Chr01G0009430.1	ko00240	Pyrimidine metabolism	Metabolism	Nucleotide metabolism
Torus	PF16131.5	Chr01G0005010.1	1.7e-14	Torus domain	Chr01G0005490.1	O	Posttranslational modification, protein turnover, chaperones	CELLULAR PROCESSES AND SIGNALING	Chr01G0009430.1	ko00983	Drug metabolism - other enzymes	Metabolism	Xenobiotics biodegradation and metabolism
zf-CCCH_2	PF14608.6	Chr01G0005010.1	1.2e-09	RNA-binding, Nab2-type zinc finger	Chr01G0005500.1	T	Signal transduction mechanisms	CELLULAR PROCESSES AND SIGNALING	Chr01G0009440.1	ko00240	Pyrimidine metabolism	Metabolism	Nucleotide metabolism
zf-CCCH	PF00642.24	Chr01G0005010.1	2.8e-08	Zinc finger C-x8-C-x5-C-x3-H type (and similar)	Chr01G0005510.1	T	Signal transduction mechanisms	CELLULAR PROCESSES AND SIGNALING	Chr01G0009440.1	ko00983	Drug metabolism - other enzymes	Metabolism	Xenobiotics biodegradation and metabolism
zf_CCCH_4	PF18345.1	Chr01G0005010.1	6.6e-08	Zinc finger domain	Chr01G0005530.1	G	Carbohydrate transport and metabolism	METABOLISM	Chr01G0009480.1	ko00440	Phosphonate and phosphinate metabolism	Metabolism	Metabolism of other amino acids
gag_pre-integrs	PF13976.6	Chr01G0005060.1	2e-10	GAG-pre-integrase domain	Chr01G0005540.1	S	Function unknown	POORLY CHARACTERIZED	Chr01G0009480.1	ko00564	Glycerophospholipid metabolism	Metabolism	Lipid metabolism
ubiquitin	PF00240.23	Chr01G0005080.1	6.7e-09	Ubiquitin family	Chr01G0005550.1	S	Function unknown	POORLY CHARACTERIZED	Chr01G0009480.1	ko00565	Ether lipid metabolism	Metabolism	Lipid metabolism
Transpos_assoc	PF13963.6	Chr01G0005090.1	9.6e-15	Transposase-associated domain	Chr01G0005560.1	L	Replication, recombination and repair	INFORMATION STORAGE AND PROCESSING	Chr01G0009490.1	ko00440	Phosphonate and phosphinate metabolism	Metabolism	Metabolism of other amino acids
MORN	PF02493.20	Chr01G0005140.1	1.1e-15	MORN repeat	Chr01G0005570.1	K	Transcription	INFORMATION STORAGE AND PROCESSING	Chr01G0009490.1	ko00564	Glycerophospholipid metabolism	Metabolism	Lipid metabolism
Nucleotid_trans	PF03407.16	Chr01G0005150.1	6.7e-35	Nucleotide-diphospho-sugar transferase	Chr01G0005580.1	S	Function unknown	POORLY CHARACTERIZED	Chr01G0009490.1	ko00565	Ether lipid metabolism	Metabolism	Lipid metabolism
Nucleotid_trans	PF03407.16	Chr01G0005160.1	2.9e-15	Nucleotide-diphospho-sugar transferase	Chr01G0005590.1	C	Energy production and conversion	METABOLISM	Chr01G0009510.1	ko00440	Phosphonate and phosphinate metabolism	Metabolism	Metabolism of other amino acids
Myb_DNA-binding	PF00249.31	Chr01G0005170.1	1.1e-06	Myb-like DNA-binding domain	Chr01G0005600.1	T	Signal transduction mechanisms	CELLULAR PROCESSES AND SIGNALING	Chr01G0009510.1	ko00564	Glycerophospholipid metabolism	Metabolism	Lipid metabolism
Helicase_C	PF00271.31	Chr01G0005180.1	1.1e-14	Helicase conserved C-terminal domain	Chr01G0005610.1	J	Translation, ribosomal structure and biogenesis	INFORMATION STORAGE AND PROCESSING	Chr01G0009510.1	ko00565	Ether lipid metabolism	Metabolism	Lipid metabolism
SNF2_N	PF00176.23	Chr01G0005200.1	3.8e-44	SNF2 family N-terminal domain	Chr01G0005630.1	S	Function unknown	POORLY CHARACTERIZED	Chr01G0009520.1	ko00440	Phosphonate and phosphinate metabolism	Metabolism	Metabolism of other amino acids
Caleosin	PF05042.13	Chr01G0005210.1	1.4e-07	Caleosin related protein	Chr01G0005640.1	S	Function unknown	POORLY CHARACTERIZED	Chr01G0009520.1	ko00564	Glycerophospholipid metabolism	Metabolism	Lipid metabolism
Caleosin	PF05042.13	Chr01G0005220.1	2.6e-67	Caleosin related protein	Chr01G0005650.1	S	Function unknown	POORLY CHARACTERIZED	Chr01G0009520.1	ko00565	Ether lipid metabolism	Metabolism	Lipid metabolism
Caleosin	PF05042.13	Chr01G0005240.1	4e-65	Caleosin related protein	Chr01G0005660.1	S	Function unknown	POORLY CHARACTERIZED	Chr01G0009540.1	ko00270	Cysteine and methionine metabolism	Metabolism	Amino acid metabolism
EF_TS	PF00889.19	Chr01G0005250.1	1.3e-25	Elongation factor TS	Chr01G0005680.1	S	Function unknown	POORLY CHARACTERIZED	Chr01G0009540.1	ko00330	Arginine and proline metabolism	Metabolism	Amino acid metabolism
Stress-antifung	PF01657.17	Chr01G0005260.1	4.3e-32	Salt stress response/antifungal	Chr01G0005690.1	O	Posttranslational modification, protein turnover, chaperones	CELLULAR PROCESSES AND SIGNALING	Chr01G0009540.1	ko00480	Glutathione metabolism	Metabolism	Metabolism of other amino acids
PIF1	PF05970.14	Chr01G0005270.1	1.8e-34	PIF1-like helicase	Chr01G0005720.1	G	Carbohydrate transport and metabolism	METABOLISM	Chr01G0009570.1	ko00940	Phenylpropanoid biosynthesis	Metabolism	Biosynthesis of other secondary metabolites
Helitron_like_N	PF14214.6	Chr01G0005290.1	3.6e-13	Helitron helicase-like domain at N-terminus	Chr01G0005750.1	S	Function unknown	POORLY CHARACTERIZED	Chr01G0009590.1	ko00940	Phenylpropanoid biosynthesis	Metabolism	Biosynthesis of other secondary metabolites
RIBIOP_C	PF04950.12	Chr01G0005310.1	2.8e-81	40S ribosome biogenesis protein Tsr1 and BMS1 C-terminal	Chr01G0005760.1	A	RNA processing and modification	INFORMATION STORAGE AND PROCESSING	Chr01G0009610.1	ko00600	Sphingolipid metabolism	Metabolism	Lipid metabolism
AARP2CN	PF08142.12	Chr01G0005310.1	3.6e-16	AARP2CN (NUC121) domain	Chr01G0005800.1	U	Intracellular trafficking, secretion, and vesicular transpor	CELLULAR PROCESSES AND SIGNALINGt	Chr01G0009610.1	ko04071	Sphingolipid signaling pathway	Environmental Information Processing	Signal transduction
RIBIOP_C	PF04950.12	Chr01G0005330.1	2.5e-23	40S ribosome biogenesis protein Tsr1 and BMS1 C-terminal	Chr01G0005810.1	T	Signal transduction mechanisms	CELLULAR PROCESSES AND SIGNALING	Chr01G0009650.1	ko00030	Pentose phosphate pathway	Metabolism	Carbohydrate metabolism
RIBIOP_C	PF04950.12	Chr01G0005340.1	3.2e-35	40S ribosome biogenesis protein Tsr1 and BMS1 C-terminal	Chr01G0005820.1	S	Function unknown	POORLY CHARACTERIZED	Chr01G0009650.1	ko00480	Glutathione metabolism	Metabolism	Metabolism of other amino acids
Med23	PF11573.8	Chr01G0005430.1	6.4e-13	Mediator complex subunit 23	Chr01G0005830.1	G	Carbohydrate transport and metabolism	METABOLISM	Chr01G0009670.1	ko03018	RNA degradation	Genetic Information Processing	Folding, sorting and degradation
Myb_DNA-bind_3	PF12776.7	Chr01G0005440.1	2.2e-10	Myb/SANT-like DNA-binding domain	Chr01G0005850.1	G	Carbohydrate transport and metabolism	METABOLISM	Chr01G0009670.1	ko04212	Longevity regulating pathway - worm	Organismal Systems	Aging
Peptidase_C54	PF03416.19	Chr01G0005450.1	2.9e-18	Peptidase family C54	Chr01G0005860.1	B	Chromatin structure and dynamics	INFORMATION STORAGE AND PROCESSING	Chr01G0009670.1	ko04940	Type I diabetes mellitus	Human Diseases	Endocrine and metabolic diseases
Peptidase_C54	PF03416.19	Chr01G0005460.1	9.5e-48	Peptidase family C54	Chr01G0005870.1	T	Signal transduction mechanisms	CELLULAR PROCESSES AND SIGNALING	Chr01G0009670.1	ko05134	Legionellosis	Human Diseases	Infectious diseases: Bacterial
FAD_binding_3	PF01494.19	Chr01G0005470.1	4.2e-46	FAD binding domain	Chr01G0005880.1	T	Signal transduction mechanisms	CELLULAR PROCESSES AND SIGNALING	Chr01G0009670.1	ko05152	Tuberculosis	Human Diseases	Infectious diseases: Bacterial
tify	PF06200.14	Chr01G0005480.1	5.5e-16	tify domain	Chr01G0005890.1	S	Function unknown	POORLY CHARACTERIZED	Chr01G0009730.1	ko00130	Ubiquinone and other terpenoid-quinone biosynthesis	Metabolism	Metabolism of cofactors and vitamins
PUB	PF09409.10	Chr01G0005490.1	6.6e-15	PUB domain	Chr01G0005900.1	L	Replication, recombination and repair	INFORMATION STORAGE AND PROCESSING	Chr01G0009730.1	ko01053	Biosynthesis of siderophore group nonribosomal peptides	Metabolism	Metabolism of terpenoids and polyketides
Pkinase	PF00069.25	Chr01G0005500.1	7.9e-27	Protein kinase domain	Chr01G0005910.1	L	Replication, recombination and repair	INFORMATION STORAGE AND PROCESSING	Chr01G0009740.1	ko00510	N-Glycan biosynthesis	Metabolism	Glycan biosynthesis and metabolism
Pkinase_Tyr	PF07714.17	Chr01G0005500.1	6.1e-23	Protein tyrosine kinase	Chr01G0005920.1	K	Transcription	INFORMATION STORAGE AND PROCESSING	Chr01G0009740.1	ko00513	Various types of N-glycan biosynthesis	Metabolism	Glycan biosynthesis and metabolism
zinc_ribbon_9	PF14369.6	Chr01G0005500.1	1.1e-08	zinc-ribbon	Chr01G0005930.1	L	Replication, recombination and repair	INFORMATION STORAGE AND PROCESSING	Chr01G0009740.1	ko04141	Protein processing in endoplasmic reticulum	Genetic Information Processing	Folding, sorting and degradation
Pkinase	PF00069.25	Chr01G0005510.1	5.9e-26	Protein kinase domain	Chr01G0005940.1	T	Signal transduction mechanisms	CELLULAR PROCESSES AND SIGNALING	Chr01G0009740.1	ko04144	Endocytosis	Cellular Processes	Transport and catabolism
Pkinase_Tyr	PF07714.17	Chr01G0005510.1	4.3e-25	Protein tyrosine kinase	Chr01G0005940.1	U	Intracellular trafficking, secretion, and vesicular transpor	CELLULAR PROCESSES AND SIGNALINGt	Chr01G0009900.1	ko04141	Protein processing in endoplasmic reticulum	Genetic Information Processing	Folding, sorting and degradation
LRR_4	PF12799.7	Chr01G0005510.1	7.3e-10	Leucine Rich repeats (2 copies)	Chr01G0005950.1	G	Carbohydrate transport and metabolism	METABOLISM	Chr01G0009900.1	ko04151	PI3K-Akt signaling pathway	Environmental Information Processing	Signal transduction
LRRNT_2	PF08263.12	Chr01G0005510.1	7.2e-08	Leucine rich repeat N-terminal domain	Chr01G0005960.1	G	Carbohydrate transport and metabolism	METABOLISM	Chr01G0009900.1	ko04626	Plant-pathogen interaction	Organismal Systems	Environmental adaptation
LRR_8	PF13855.6	Chr01G0005510.1	1.5e-07	Leucine rich repeat	Chr01G0005980.1	S	Function unknown	POORLY CHARACTERIZED	Chr01G0009900.1	ko04657	IL-17 signaling pathway	Organismal Systems	Immune system
Glyco_hydro_17	PF00332.18	Chr01G0005530.1	7.5e-77	Glycosyl hydrolases family 17	Chr01G0005990.1	S	Function unknown	POORLY CHARACTERIZED	Chr01G0009900.1	ko04915	Estrogen signaling pathway	Organismal Systems	Endocrine system
X8	PF07983.13	Chr01G0005530.1	3.1e-17	X8 domain	Chr01G0006000.1	J	Translation, ribosomal structure and biogenesis	INFORMATION STORAGE AND PROCESSING	Chr01G0009900.1	ko04918	Thyroid hormone synthesis	Organismal Systems	Endocrine system
PLAC8	PF04749.17	Chr01G0005540.1	2.1e-29	PLAC8 family	Chr01G0006010.1	K	Transcription	INFORMATION STORAGE AND PROCESSING	Chr01G0009900.1	ko05200	Pathways in cancer	Human Diseases	Cancers: Overview
PLAC8	PF04749.17	Chr01G0005550.1	4e-27	PLAC8 family	Chr01G0006030.1	S	Function unknown	POORLY CHARACTERIZED	Chr01G0009900.1	ko05215	Prostate cancer	Human Diseases	Cancers: Specific types
Retrotran_gag_3	PF14244.6	Chr01G0005560.1	9.9e-17	gag-polypeptide of LTR copia-type	Chr01G0006040.1	C	Energy production and conversion	METABOLISM	Chr01G0009900.1	ko05418	Fluid shear stress and atherosclerosis	Human Diseases	Cardiovascular diseases
Retrotrans_gag	PF03732.17	Chr01G0005560.1	4e-09	Retrotransposon gag protein	Chr01G0006040.1	H	Coenzyme transport and metabolism	METABOLISM	Chr01G0009920.1	ko03410	Base excision repair	Genetic Information Processing	Replication and repair
Retrotran_gag_2	PF14223.6	Chr01G0005560.1	2.9e-08	gag-polypeptide of LTR copia-type	Chr01G0006050.1	B	Chromatin structure and dynamics	INFORMATION STORAGE AND PROCESSING	Chr01G0010100.1	ko00905	Brassinosteroid biosynthesis	Metabolism	Metabolism of terpenoids and polyketides
NAM	PF02365.15	Chr01G0005570.1	2.1e-17	No apical meristem (NAM) protein	Chr01G0006050.1	D	Cell cycle control, cell division, chromosome partitioning	CELLULAR PROCESSES AND SIGNALING	Chr01G0010110.1	ko00905	Brassinosteroid biosynthesis	Metabolism	Metabolism of terpenoids and polyketides
Retrotran_gag_2	PF14223.6	Chr01G0005570.1	6.4e-15	gag-polypeptide of LTR copia-type	Chr01G0006060.1	S	Function unknown	POORLY CHARACTERIZED	Chr01G0010130.1	ko00905	Brassinosteroid biosynthesis	Metabolism	Metabolism of terpenoids and polyketides
PLAC8	PF04749.17	Chr01G0005580.1	2.4e-29	PLAC8 family	Chr01G0006070.1	G	Carbohydrate transport and metabolism	METABOLISM	Chr01G0010140.1	ko00905	Brassinosteroid biosynthesis	Metabolism	Metabolism of terpenoids and polyketides
ATP-synt_ab_N	PF02874.23	Chr01G0005590.1	7.6e-10	ATP synthase alpha/beta family, beta-barrel domain	Chr01G0006080.1	S	Function unknown	POORLY CHARACTERIZED	Chr01G0010150.1	ko00905	Brassinosteroid biosynthesis	Metabolism	Metabolism of terpenoids and polyketides
AhpC-TSA	PF00578.21	Chr01G0005590.1	8.6e-07	AhpC/TSA family	Chr01G0006090.1	O	Posttranslational modification, protein turnover, chaperones	CELLULAR PROCESSES AND SIGNALING	Chr01G0010160.1	ko00905	Brassinosteroid biosynthesis	Metabolism	Metabolism of terpenoids and polyketides
Redoxin	PF08534.10	Chr01G0005590.1	5e-06	Redoxin	Chr01G0006110.1	S	Function unknown	POORLY CHARACTERIZED	Chr01G0010170.1	ko00905	Brassinosteroid biosynthesis	Metabolism	Metabolism of terpenoids and polyketides
Pkinase	PF00069.25	Chr01G0005600.1	5.8e-21	Protein kinase domain	Chr01G0006120.1	S	Function unknown	POORLY CHARACTERIZED	Chr01G0010180.1	ko00905	Brassinosteroid biosynthesis	Metabolism	Metabolism of terpenoids and polyketides
Pkinase_Tyr	PF07714.17	Chr01G0005600.1	2.7e-08	Protein tyrosine kinase	Chr01G0006130.1	S	Function unknown	POORLY CHARACTERIZED	Chr01G0010190.1	ko00905	Brassinosteroid biosynthesis	Metabolism	Metabolism of terpenoids and polyketides
Ribosomal_L14	PF00238.19	Chr01G0005610.1	3.8e-14	Ribosomal protein L14p/L23e	Chr01G0006140.1	S	Function unknown	POORLY CHARACTERIZED	Chr01G0010200.1	ko00905	Brassinosteroid biosynthesis	Metabolism	Metabolism of terpenoids and polyketides
Pkinase	PF00069.25	Chr01G0005630.1	7.2e-09	Protein kinase domain	Chr01G0006150.1	S	Function unknown	POORLY CHARACTERIZED	Chr01G0010210.1	ko00905	Brassinosteroid biosynthesis	Metabolism	Metabolism of terpenoids and polyketides
PLAC8	PF04749.17	Chr01G0005640.1	6.9e-29	PLAC8 family	Chr01G0006180.1	L	Replication, recombination and repair	INFORMATION STORAGE AND PROCESSING	Chr01G0010220.1	ko00905	Brassinosteroid biosynthesis	Metabolism	Metabolism of terpenoids and polyketides
PLAC8	PF04749.17	Chr01G0005650.1	9.4e-30	PLAC8 family	Chr01G0006200.1	P	Inorganic ion transport and metabolism	METABOLISM	Chr01G0010240.1	ko00905	Brassinosteroid biosynthesis	Metabolism	Metabolism of terpenoids and polyketides
PLAC8	PF04749.17	Chr01G0005660.1	7.8e-30	PLAC8 family	Chr01G0006220.1	U	Intracellular trafficking, secretion, and vesicular transpor	CELLULAR PROCESSES AND SIGNALINGt	Chr01G0010270.1	ko00905	Brassinosteroid biosynthesis	Metabolism	Metabolism of terpenoids and polyketides
MULE	PF10551.9	Chr01G0005680.1	1.4e-35	MULE transposase domain	Chr01G0006230.1	O	Posttranslational modification, protein turnover, chaperones	CELLULAR PROCESSES AND SIGNALING	Chr01G0010290.1	ko00905	Brassinosteroid biosynthesis	Metabolism	Metabolism of terpenoids and polyketides
ubiquitin	PF00240.23	Chr01G0005690.1	6.2e-13	Ubiquitin family	Chr01G0006240.1	G	Carbohydrate transport and metabolism	METABOLISM	Chr01G0010460.1	ko04016	MAPK signaling pathway - plant	Environmental Information Processing	Signal transduction
Rad60-SLD	PF11976.8	Chr01G0005690.1	4.1e-06	Ubiquitin-2 like Rad60 SUMO-like	Chr01G0006250.1	G	Carbohydrate transport and metabolism	METABOLISM	Chr01G0010490.1	ko00520	Amino sugar and nucleotide sugar metabolism	Metabolism	Carbohydrate metabolism
Glyco_hydro_9	PF00759.19	Chr01G0005720.1	4.3e-136	Glycosyl hydrolase family 9	Chr01G0006260.1	G	Carbohydrate transport and metabolism	METABOLISM	Chr01G0010500.1	ko00030	Pentose phosphate pathway	Metabolism	Carbohydrate metabolism
PMEI	PF04043.15	Chr01G0005750.1	4.5e-40	Plant invertase/pectin methylesterase inhibitor	Chr01G0006270.1	G	Carbohydrate transport and metabolism	METABOLISM	Chr01G0010560.1	ko03040	Spliceosome	Genetic Information Processing	Transcription
DEAD	PF00270.29	Chr01G0005760.1	4.2e-48	DEAD/DEAH box helicase	Chr01G0006280.1	K	Transcription	INFORMATION STORAGE AND PROCESSING	Chr01G0010560.1	ko03050	Proteasome	Genetic Information Processing	Folding, sorting and degradation
Helicase_C	PF00271.31	Chr01G0005760.1	2.1e-30	Helicase conserved C-terminal domain	Chr01G0006290.1	I	Lipid transport and metabolism	METABOLISM	Chr01G0010560.1	ko05169	Epstein-Barr virus infection	Human Diseases	Infectious diseases: Viral
ERCC3_RAD25_C	PF16203.5	Chr01G0005760.1	8e-06	ERCC3/RAD25/XPB C-terminal helicase	Chr01G0006310.1	L	Replication, recombination and repair	INFORMATION STORAGE AND PROCESSING	Chr01G0010750.1	ko04011	MAPK signaling pathway - yeast	Environmental Information Processing	Signal transduction
PB1	PF00564.24	Chr01G0005810.1	9.3e-22	PB1 domain	Chr01G0006320.1	U	Intracellular trafficking, secretion, and vesicular transpor	CELLULAR PROCESSES AND SIGNALINGt	Chr01G0010750.1	ko04110	Cell cycle	Cellular Processes	Cell growth and death
PMEI	PF04043.15	Chr01G0005820.1	2.8e-31	Plant invertase/pectin methylesterase inhibitor	Chr01G0006330.1	U	Intracellular trafficking, secretion, and vesicular transpor	CELLULAR PROCESSES AND SIGNALINGt	Chr01G0010750.1	ko04114	Oocyte meiosis	Cellular Processes	Cell growth and death
Pectinesterase	PF01095.19	Chr01G0005830.1	7.8e-146	Pectinesterase	Chr01G0006340.1	T	Signal transduction mechanisms	CELLULAR PROCESSES AND SIGNALING	Chr01G0010750.1	ko04151	PI3K-Akt signaling pathway	Environmental Information Processing	Signal transduction
PMEI	PF04043.15	Chr01G0005830.1	1.2e-23	Plant invertase/pectin methylesterase inhibitor	Chr01G0006340.1	Z	Cytoskeleton	CELLULAR PROCESSES AND SIGNALING	Chr01G0010750.1	ko04390	Hippo signaling pathway	Environmental Information Processing	Signal transduction
PGM_PMM_III	PF02880.16	Chr01G0005850.1	1.3e-28	Phosphoglucomutase/phosphomannomutase, alpha/beta/alpha domain III	Chr01G0006350.1	T	Signal transduction mechanisms	CELLULAR PROCESSES AND SIGNALING	Chr01G0010750.1	ko04391	Hippo signaling pathway - fly	Environmental Information Processing	Signal transduction
PGM_PMM_II	PF02879.16	Chr01G0005850.1	6.4e-13	Phosphoglucomutase/phosphomannomutase, alpha/beta/alpha domain II	Chr01G0006350.1	Z	Cytoskeleton	CELLULAR PROCESSES AND SIGNALING	Chr01G0010750.1	ko04722	Neurotrophin signaling pathway	Organismal Systems	Nervous system
PGM_PMM_I	PF02878.16	Chr01G0005850.1	5.9e-07	Phosphoglucomutase/phosphomannomutase, alpha/beta/alpha domain I	Chr01G0006360.1	L	Replication, recombination and repair	INFORMATION STORAGE AND PROCESSING	Chr01G0010750.1	ko05169	Epstein-Barr virus infection	Human Diseases	Infectious diseases: Viral
Linker_histone	PF00538.19	Chr01G0005860.1	6.2e-12	linker histone H1 and H5 family	Chr01G0006370.1	B	Chromatin structure and dynamics	INFORMATION STORAGE AND PROCESSING	Chr01G0010750.1	ko05203	Viral carcinogenesis	Human Diseases	Cancers: Overview
Pkinase_Tyr	PF07714.17	Chr01G0005880.1	3.3e-18	Protein tyrosine kinase	Chr01G0006390.1	L	Replication, recombination and repair	INFORMATION STORAGE AND PROCESSING	Chr01G0010780.1	ko00460	Cyanoamino acid metabolism	Metabolism	Metabolism of other amino acids
Pkinase	PF00069.25	Chr01G0005880.1	1e-16	Protein kinase domain	Chr01G0006400.1	T	Signal transduction mechanisms	CELLULAR PROCESSES AND SIGNALING	Chr01G0010780.1	ko00500	Starch and sucrose metabolism	Metabolism	Carbohydrate metabolism
Zein-binding	PF04576.15	Chr01G0005890.1	9.5e-33	Zein-binding	Chr01G0006420.1	L	Replication, recombination and repair	INFORMATION STORAGE AND PROCESSING	Chr01G0010780.1	ko00940	Phenylpropanoid biosynthesis	Metabolism	Biosynthesis of other secondary metabolites
DUF4413	PF14372.6	Chr01G0005910.1	5.4e-17	Domain of unknown function (DUF4413)	Chr01G0006450.1	K	Transcription	INFORMATION STORAGE AND PROCESSING	Chr01G0010810.1	ko00040	Pentose and glucuronate interconversions	Metabolism	Carbohydrate metabolism
Dimer_Tnp_hAT	PF05699.14	Chr01G0005910.1	2.3e-06	hAT family C-terminal dimerisation region	Chr01G0006460.1	K	Transcription	INFORMATION STORAGE AND PROCESSING	Chr01G0010810.1	ko00053	Ascorbate and aldarate metabolism	Metabolism	Carbohydrate metabolism
FbpA	PF05833.11	Chr01G0005920.1	4.6e-14	Fibronectin-binding protein A N-terminus (FbpA)	Chr01G0006470.1	P	Inorganic ion transport and metabolism	METABOLISM	Chr01G0010810.1	ko00520	Amino sugar and nucleotide sugar metabolism	Metabolism	Carbohydrate metabolism
Retrotran_gag_2	PF14223.6	Chr01G0005930.1	1.3e-21	gag-polypeptide of LTR copia-type	Chr01G0006500.1	S	Function unknown	POORLY CHARACTERIZED	Chr01G0010880.1	ko04721	Synaptic vesicle cycle	Organismal Systems	Nervous system
gag_pre-integrs	PF13976.6	Chr01G0005930.1	3e-10	GAG-pre-integrase domain	Chr01G0006510.1	L	Replication, recombination and repair	INFORMATION STORAGE AND PROCESSING	Chr01G0010880.1	ko04911	Insulin secretion	Organismal Systems	Endocrine system
ANTH	PF07651.16	Chr01G0005940.1	4.5e-94	ANTH domain	Chr01G0006530.1	S	Function unknown	POORLY CHARACTERIZED	Chr01G0010970.1	ko00564	Glycerophospholipid metabolism	Metabolism	Lipid metabolism
ENTH	PF01417.20	Chr01G0005940.1	1.8e-06	ENTH domain	Chr01G0006540.1	P	Inorganic ion transport and metabolism	METABOLISM	Chr01G0010970.1	ko00750	Vitamin B6 metabolism	Metabolism	Metabolism of cofactors and vitamins
NdhL	PF10716.9	Chr01G0005980.1	2.9e-30	NADH dehydrogenase transmembrane subunit	Chr01G0006550.1	I	Lipid transport and metabolism	METABOLISM	Chr01G0010980.1	ko00514	Other types of O-glycan biosynthesis	Metabolism	Glycan biosynthesis and metabolism
TMEM214	PF10151.9	Chr01G0005990.1	3.2e-27	TMEM214, C-terminal, caspase 4 activator	Chr01G0006560.1	T	Signal transduction mechanisms	CELLULAR PROCESSES AND SIGNALING	Chr01G0010990.1	ko04016	MAPK signaling pathway - plant	Environmental Information Processing	Signal transduction
Ribosomal_L27A	PF00828.19	Chr01G0006000.1	2.5e-10	Ribosomal proteins 50S-L15, 50S-L18e, 60S-L27A	Chr01G0006570.1	O	Posttranslational modification, protein turnover, chaperones	CELLULAR PROCESSES AND SIGNALING	Chr01G0010990.1	ko04626	Plant-pathogen interaction	Organismal Systems	Environmental adaptation
GRAS	PF03514.14	Chr01G0006010.1	7.3e-136	GRAS domain family	Chr01G0006590.1	S	Function unknown	POORLY CHARACTERIZED	Chr01G0011000.1	ko04110	Cell cycle	Cellular Processes	Cell growth and death
DELLA	PF12041.8	Chr01G0006010.1	2.1e-35	Transcriptional regulator DELLA protein N terminal	Chr01G0006610.1	S	Function unknown	POORLY CHARACTERIZED	Chr01G0011000.1	ko04111	Cell cycle - yeast	Cellular Processes	Cell growth and death
PSK	PF06404.12	Chr01G0006020.1	2.4e-06	Phytosulfokine precursor protein (PSK)	Chr01G0006620.1	F	Nucleotide transport and metabolism	METABOLISM	Chr01G0011000.1	ko05166	Human T-cell leukemia virus 1 infection	Human Diseases	Infectious diseases: Viral
DDE_1	PF03184.19	Chr01G0006040.1	7.9e-12	DDE superfamily endonuclease	Chr01G0006630.1	S	Function unknown	POORLY CHARACTERIZED	Chr01G0011010.1	ko04110	Cell cycle	Cellular Processes	Cell growth and death
HTH_Tnp_Tc5	PF03221.16	Chr01G0006050.1	7.8e-08	Tc5 transposase DNA-binding domain	Chr01G0006640.1	S	Function unknown	POORLY CHARACTERIZED	Chr01G0011010.1	ko04111	Cell cycle - yeast	Cellular Processes	Cell growth and death
C2	PF00168.30	Chr01G0006060.1	6.5e-20	C2 domain	Chr01G0006650.1	T	Signal transduction mechanisms	CELLULAR PROCESSES AND SIGNALING	Chr01G0011010.1	ko05166	Human T-cell leukemia virus 1 infection	Human Diseases	Infectious diseases: Viral
PGM_PMM_I	PF02878.16	Chr01G0006070.1	6.8e-28	Phosphoglucomutase/phosphomannomutase, alpha/beta/alpha domain I	Chr01G0006660.1	L	Replication, recombination and repair	INFORMATION STORAGE AND PROCESSING	Chr01G0011050.1	ko00514	Other types of O-glycan biosynthesis	Metabolism	Glycan biosynthesis and metabolism
PGM_PMM_II	PF02879.16	Chr01G0006070.1	2.5e-20	Phosphoglucomutase/phosphomannomutase, alpha/beta/alpha domain II	Chr01G0006670.1	L	Replication, recombination and repair	INFORMATION STORAGE AND PROCESSING	Chr01G0011080.1	ko00531	Glycosaminoglycan degradation	Metabolism	Glycan biosynthesis and metabolism
PGM_PMM_III	PF02880.16	Chr01G0006070.1	1.5e-12	Phosphoglucomutase/phosphomannomutase, alpha/beta/alpha domain III	Chr01G0006680.1	L	Replication, recombination and repair	INFORMATION STORAGE AND PROCESSING	Chr01G0011080.1	ko05205	Proteoglycans in cancer	Human Diseases	Cancers: Overview
Bet_v_1	PF00407.19	Chr01G0006080.1	1.2e-09	Pathogenesis-related protein Bet v I family	Chr01G0006690.1	S	Function unknown	POORLY CHARACTERIZED	Chr01G0011160.1	ko03050	Proteasome	Genetic Information Processing	Folding, sorting and degradation
Bet_v_1	PF00407.19	Chr01G0006110.1	1.3e-45	Pathogenesis-related protein Bet v I family	Chr01G0006700.1	S	Function unknown	POORLY CHARACTERIZED	Chr01G0011160.1	ko05169	Epstein-Barr virus infection	Human Diseases	Infectious diseases: Viral
Bet_v_1	PF00407.19	Chr01G0006120.1	6.3e-56	Pathogenesis-related protein Bet v I family	Chr01G0006720.1	A	RNA processing and modification	INFORMATION STORAGE AND PROCESSING	Chr01G0011170.1	ko04144	Endocytosis	Cellular Processes	Transport and catabolism
Polyketide_cyc2	PF10604.9	Chr01G0006120.1	3.5e-06	Polyketide cyclase / dehydrase and lipid transport	Chr01G0006720.1	D	Cell cycle control, cell division, chromosome partitioning	CELLULAR PROCESSES AND SIGNALING	Chr01G0011180.1	ko04130	SNARE interactions in vesicular transport	Genetic Information Processing	Folding, sorting and degradation
Bet_v_1	PF00407.19	Chr01G0006130.1	1.5e-46	Pathogenesis-related protein Bet v I family	Chr01G0006720.1	K	Transcription	INFORMATION STORAGE AND PROCESSING	Chr01G0011180.1	ko04138	Autophagy - yeast	Cellular Processes	Transport and catabolism
Polyketide_cyc2	PF10604.9	Chr01G0006130.1	7.9e-07	Polyketide cyclase / dehydrase and lipid transport	Chr01G0006730.1	Z	Cytoskeleton	CELLULAR PROCESSES AND SIGNALING	Chr01G0011240.1	ko00480	Glutathione metabolism	Metabolism	Metabolism of other amino acids
Bet_v_1	PF00407.19	Chr01G0006140.1	7.8e-40	Pathogenesis-related protein Bet v I family	Chr01G0006750.1	Z	Cytoskeleton	CELLULAR PROCESSES AND SIGNALING	Chr01G0011240.1	ko00980	Metabolism of xenobiotics by cytochrome P450	Metabolism	Xenobiotics biodegradation and metabolism
Polyketide_cyc2	PF10604.9	Chr01G0006140.1	2.2e-06	Polyketide cyclase / dehydrase and lipid transport	Chr01G0006760.1	Q	Secondary metabolites biosynthesis, transport and catabolism	METABOLISM	Chr01G0011240.1	ko00982	Drug metabolism - cytochrome P450	Metabolism	Xenobiotics biodegradation and metabolism
Bet_v_1	PF00407.19	Chr01G0006150.1	1.5e-49	Pathogenesis-related protein Bet v I family	Chr01G0006770.1	S	Function unknown	POORLY CHARACTERIZED	Chr01G0011240.1	ko00983	Drug metabolism - other enzymes	Metabolism	Xenobiotics biodegradation and metabolism
Polyketide_cyc2	PF10604.9	Chr01G0006150.1	4.3e-09	Polyketide cyclase / dehydrase and lipid transport	Chr01G0006780.1	P	Inorganic ion transport and metabolism	METABOLISM	Chr01G0011240.1	ko01524	Platinum drug resistance	Human Diseases	Drug resistance: Antineoplastic
MULE	PF10551.9	Chr01G0006160.1	4e-07	MULE transposase domain	Chr01G0006800.1	P	Inorganic ion transport and metabolism	METABOLISM	Chr01G0011240.1	ko05200	Pathways in cancer	Human Diseases	Cancers: Overview
gag_pre-integrs	PF13976.6	Chr01G0006180.1	8.6e-12	GAG-pre-integrase domain	Chr01G0006810.1	S	Function unknown	POORLY CHARACTERIZED	Chr01G0011240.1	ko05204	Chemical carcinogenesis	Human Diseases	Cancers: Overview
Sulfate_transp	PF00916.20	Chr01G0006200.1	1.6e-115	Sulfate permease family	Chr01G0006820.1	S	Function unknown	POORLY CHARACTERIZED	Chr01G0011240.1	ko05225	Hepatocellular carcinoma	Human Diseases	Cancers: Specific types
STAS	PF01740.21	Chr01G0006200.1	4.7e-27	STAS domain	Chr01G0006830.1	G	Carbohydrate transport and metabolism	METABOLISM	Chr01G0011240.1	ko05418	Fluid shear stress and atherosclerosis	Human Diseases	Cardiovascular diseases
Motile_Sperm	PF00635.26	Chr01G0006220.1	1e-13	MSP (Major sperm protein) domain	Chr01G0006840.1	G	Carbohydrate transport and metabolism	METABOLISM	Chr01G0011270.1	ko03010	Ribosome	Genetic Information Processing	Translation
Cpn10	PF00166.21	Chr01G0006230.1	2.6e-25	Chaperonin 10 Kd subunit	Chr01G0006870.1	C	Energy production and conversion	METABOLISM	Chr01G0011280.1	ko03010	Ribosome	Genetic Information Processing	Translation
O-FucT	PF10250.9	Chr01G0006250.1	1.8e-14	GDP-fucose protein O-fucosyltransferase	Chr01G0006880.1	G	Carbohydrate transport and metabolism	METABOLISM	Chr01G0011360.1	ko00195	Photosynthesis	Metabolism	Energy metabolism
O-FucT	PF10250.9	Chr01G0006270.1	6e-36	GDP-fucose protein O-fucosyltransferase	Chr01G0006890.1	J	Translation, ribosomal structure and biogenesis	INFORMATION STORAGE AND PROCESSING	Chr01G0011470.1	ko04014	Ras signaling pathway	Environmental Information Processing	Signal transduction
DUF4283	PF14111.6	Chr01G0006280.1	4.7e-16	Domain of unknown function (DUF4283)	Chr01G0006920.1	K	Transcription	INFORMATION STORAGE AND PROCESSING	Chr01G0011470.1	ko04015	Rap1 signaling pathway	Environmental Information Processing	Signal transduction
PhyH	PF05721.13	Chr01G0006290.1	3.1e-63	Phytanoyl-CoA dioxygenase (PhyH)	Chr01G0006930.1	A	RNA processing and modification	INFORMATION STORAGE AND PROCESSING	Chr01G0011470.1	ko04016	MAPK signaling pathway - plant	Environmental Information Processing	Signal transduction
DUF4413	PF14372.6	Chr01G0006310.1	2.9e-16	Domain of unknown function (DUF4413)	Chr01G0006940.1	D	Cell cycle control, cell division, chromosome partitioning	CELLULAR PROCESSES AND SIGNALING	Chr01G0011470.1	ko04020	Calcium signaling pathway	Environmental Information Processing	Signal transduction
zf-BED	PF02892.15	Chr01G0006310.1	5.6e-10	BED zinc finger	Chr01G0006960.1	C	Energy production and conversion	METABOLISM	Chr01G0011470.1	ko04022	cGMP-PKG signaling pathway	Environmental Information Processing	Signal transduction
ANAPC4_WD40	PF12894.7	Chr01G0006330.1	3.9e-12	Anaphase-promoting complex subunit 4 WD40 domain	Chr01G0006970.1	D	Cell cycle control, cell division, chromosome partitioning	CELLULAR PROCESSES AND SIGNALING	Chr01G0011470.1	ko04024	cAMP signaling pathway	Environmental Information Processing	Signal transduction
WD40	PF00400.32	Chr01G0006330.1	5.3e-09	WD domain, G-beta repeat	Chr01G0006990.1	D	Cell cycle control, cell division, chromosome partitioning	CELLULAR PROCESSES AND SIGNALING	Chr01G0011470.1	ko04070	Phosphatidylinositol signaling system	Environmental Information Processing	Signal transduction
PRK	PF00485.18	Chr01G0006350.1	6.3e-17	Phosphoribulokinase / Uridine kinase family	Chr01G0007000.1	D	Cell cycle control, cell division, chromosome partitioning	CELLULAR PROCESSES AND SIGNALING	Chr01G0011470.1	ko04114	Oocyte meiosis	Cellular Processes	Cell growth and death
NUDIX	PF00293.28	Chr01G0006360.1	4e-26	NUDIX domain	Chr01G0007010.1	S	Function unknown	POORLY CHARACTERIZED	Chr01G0011470.1	ko04218	Cellular senescence	Cellular Processes	Cell growth and death
Linker_histone	PF00538.19	Chr01G0006370.1	2e-09	linker histone H1 and H5 family	Chr01G0007020.1	K	Transcription	INFORMATION STORAGE AND PROCESSING	Chr01G0011470.1	ko04261	Adrenergic signaling in cardiomyocytes	Organismal Systems	Circulatory system
Retrotran_gag_2	PF14223.6	Chr01G0006390.1	5.1e-07	gag-polypeptide of LTR copia-type	Chr01G0007030.1	S	Function unknown	POORLY CHARACTERIZED	Chr01G0011470.1	ko04270	Vascular smooth muscle contraction	Organismal Systems	Circulatory system
Pkinase	PF00069.25	Chr01G0006400.1	1.7e-65	Protein kinase domain	Chr01G0007040.1	S	Function unknown	POORLY CHARACTERIZED	Chr01G0011470.1	ko04371	Apelin signaling pathway	Environmental Information Processing	Signal transduction
Pkinase_Tyr	PF07714.17	Chr01G0006400.1	2e-31	Protein tyrosine kinase	Chr01G0007050.1	S	Function unknown	POORLY CHARACTERIZED	Chr01G0011470.1	ko04626	Plant-pathogen interaction	Organismal Systems	Environmental adaptation
DUF4413	PF14372.6	Chr01G0006420.1	6.4e-35	Domain of unknown function (DUF4413)	Chr01G0007060.1	S	Function unknown	POORLY CHARACTERIZED	Chr01G0011470.1	ko04713	Circadian entrainment	Organismal Systems	Environmental adaptation
zf-BED	PF02892.15	Chr01G0006420.1	6.5e-08	BED zinc finger	Chr01G0007070.1	C	Energy production and conversion	METABOLISM	Chr01G0011470.1	ko04720	Long-term potentiation	Organismal Systems	Nervous system
Homeodomain	PF00046.29	Chr01G0006450.1	2.5e-17	Homeodomain	Chr01G0007070.1	H	Coenzyme transport and metabolism	METABOLISM	Chr01G0011470.1	ko04722	Neurotrophin signaling pathway	Organismal Systems	Nervous system
HALZ	PF02183.18	Chr01G0006460.1	1.5e-06	Homeobox associated leucine zipper	Chr01G0007080.1	C	Energy production and conversion	METABOLISM	Chr01G0011470.1	ko04728	Dopaminergic synapse	Organismal Systems	Nervous system
Mem_trans	PF03547.18	Chr01G0006470.1	2.4e-193	Membrane transport protein	Chr01G0007080.1	H	Coenzyme transport and metabolism	METABOLISM	Chr01G0011470.1	ko04740	Olfactory transduction	Organismal Systems	Sensory system
Myb_DNA-bind_3	PF12776.7	Chr01G0006500.1	2.1e-22	Myb/SANT-like DNA-binding domain	Chr01G0007090.1	C	Energy production and conversion	METABOLISM	Chr01G0011470.1	ko04744	Phototransduction	Organismal Systems	Sensory system
DDE_Tnp_4	PF13359.6	Chr01G0006510.1	1.6e-20	DDE superfamily endonuclease	Chr01G0007100.1	B	Chromatin structure and dynamics	INFORMATION STORAGE AND PROCESSING	Chr01G0011470.1	ko04745	Phototransduction - fly	Organismal Systems	Sensory system
Plant_tran	PF04827.14	Chr01G0006510.1	1e-06	Plant transposon protein	Chr01G0007100.1	K	Transcription	INFORMATION STORAGE AND PROCESSING	Chr01G0011470.1	ko04750	Inflammatory mediator regulation of TRP channels	Organismal Systems	Sensory system
HMA	PF00403.26	Chr01G0006540.1	1.9e-08	Heavy-metal-associated domain	Chr01G0007110.1	S	Function unknown	POORLY CHARACTERIZED	Chr01G0011470.1	ko04910	Insulin signaling pathway	Organismal Systems	Endocrine system
FAE1_CUT1_RppA	PF08392.12	Chr01G0006550.1	2.2e-135	FAE1/Type III polyketide synthase-like protein	Chr01G0007120.1	S	Function unknown	POORLY CHARACTERIZED	Chr01G0011470.1	ko04912	GnRH signaling pathway	Organismal Systems	Endocrine system
ACP_syn_III_C	PF08541.10	Chr01G0006550.1	3e-13	3-Oxoacyl-[acyl-carrier-protein (ACP)] synthase III C terminal	Chr01G0007130.1	I	Lipid transport and metabolism	METABOLISM	Chr01G0011470.1	ko04915	Estrogen signaling pathway	Organismal Systems	Endocrine system
Chal_sti_synt_C	PF02797.15	Chr01G0006550.1	5e-08	Chalcone and stilbene synthases, C-terminal domain	Chr01G0007140.1	I	Lipid transport and metabolism	METABOLISM	Chr01G0011470.1	ko04916	Melanogenesis	Organismal Systems	Endocrine system
PP2C	PF00481.21	Chr01G0006560.1	2.1e-17	Protein phosphatase 2C	Chr01G0007150.1	A	RNA processing and modification	INFORMATION STORAGE AND PROCESSING	Chr01G0011470.1	ko04921	Oxytocin signaling pathway	Organismal Systems	Endocrine system
DnaJ	PF00226.31	Chr01G0006570.1	4.2e-26	DnaJ domain	Chr01G0007160.1	A	RNA processing and modification	INFORMATION STORAGE AND PROCESSING	Chr01G0011470.1	ko04922	Glucagon signaling pathway	Organismal Systems	Endocrine system
zf-RVT	PF13966.6	Chr01G0006610.1	2.3e-19	zinc-binding in reverse transcriptase	Chr01G0007170.1	A	RNA processing and modification	INFORMATION STORAGE AND PROCESSING	Chr01G0011470.1	ko04924	Renin secretion	Organismal Systems	Endocrine system
QRPTase_N	PF02749.16	Chr01G0006620.1	1.8e-16	Quinolinate phosphoribosyl transferase, N-terminal domain	Chr01G0007180.1	L	Replication, recombination and repair	INFORMATION STORAGE AND PROCESSING	Chr01G0011470.1	ko04925	Aldosterone synthesis and secretion	Organismal Systems	Endocrine system
MULE	PF10551.9	Chr01G0006630.1	2.7e-28	MULE transposase domain	Chr01G0007190.1	S	Function unknown	POORLY CHARACTERIZED	Chr01G0011470.1	ko04970	Salivary secretion	Organismal Systems	Digestive system
Transposase_mut	PF00872.18	Chr01G0006630.1	2.8e-07	Transposase, Mutator family	Chr01G0007210.1	G	Carbohydrate transport and metabolism	METABOLISM	Chr01G0011470.1	ko04971	Gastric acid secretion	Organismal Systems	Digestive system
PIP5K	PF01504.18	Chr01G0006650.1	1.8e-43	Phosphatidylinositol-4-phosphate 5-Kinase	Chr01G0007220.1	S	Function unknown	POORLY CHARACTERIZED	Chr01G0011470.1	ko05010	Alzheimer disease	Human Diseases	Neurodegenerative diseases
Cpn60_TCP1	PF00118.24	Chr01G0006650.1	2.1e-30	TCP-1/cpn60 chaperonin family	Chr01G0007250.1	O	Posttranslational modification, protein turnover, chaperones	CELLULAR PROCESSES AND SIGNALING	Chr01G0011470.1	ko05031	Amphetamine addiction	Human Diseases	Substance dependence
DUF4228	PF14009.6	Chr01G0006690.1	4.5e-19	Domain of unknown function (DUF4228)	Chr01G0007280.1	A	RNA processing and modification	INFORMATION STORAGE AND PROCESSING	Chr01G0011470.1	ko05034	Alcoholism	Human Diseases	Substance dependence
Arm	PF00514.23	Chr01G0006700.1	1.4e-30	Armadillo/beta-catenin-like repeat	Chr01G0007290.1	O	Posttranslational modification, protein turnover, chaperones	CELLULAR PROCESSES AND SIGNALING	Chr01G0011470.1	ko05133	Pertussis	Human Diseases	Infectious diseases: Bacterial
U-box	PF04564.15	Chr01G0006700.1	3.5e-20	U-box domain	Chr01G0007300.1	S	Function unknown	POORLY CHARACTERIZED	Chr01G0011470.1	ko05152	Tuberculosis	Human Diseases	Infectious diseases: Bacterial
Myb_DNA-binding	PF00249.31	Chr01G0006720.1	5.1e-32	Myb-like DNA-binding domain	Chr01G0007310.1	S	Function unknown	POORLY CHARACTERIZED	Chr01G0011470.1	ko05167	Kaposi sarcoma-associated herpesvirus infection	Human Diseases	Infectious diseases: Viral
Myb_DNA-bind_6	PF13921.6	Chr01G0006720.1	1.5e-20	Myb-like DNA-binding domain	Chr01G0007320.1	E	Amino acid transport and metabolism	METABOLISM	Chr01G0011470.1	ko05200	Pathways in cancer	Human Diseases	Cancers: Overview
WD40	PF00400.32	Chr01G0006730.1	2.6e-10	WD domain, G-beta repeat	Chr01G0007340.1	L	Replication, recombination and repair	INFORMATION STORAGE AND PROCESSING	Chr01G0011470.1	ko05214	Glioma	Human Diseases	Cancers: Specific types
WD40	PF00400.32	Chr01G0006750.1	1.2e-21	WD domain, G-beta repeat	Chr01G0007350.1	L	Replication, recombination and repair	INFORMATION STORAGE AND PROCESSING	Chr01G0011470.1	ko05418	Fluid shear stress and atherosclerosis	Human Diseases	Cardiovascular diseases
Cu-oxidase_3	PF07732.15	Chr01G0006760.1	2.2e-09	Multicopper oxidase	Chr01G0007360.1	I	Lipid transport and metabolism	METABOLISM	Chr01G0011510.1	ko00513	Various types of N-glycan biosynthesis	Metabolism	Glycan biosynthesis and metabolism
Cu-oxidase_2	PF07731.14	Chr01G0006760.1	3.4e-09	Multicopper oxidase	Chr01G0007370.1	I	Lipid transport and metabolism	METABOLISM	Chr01G0011510.1	ko00532	Glycosaminoglycan biosynthesis - chondroitin sulfate / dermatan sulfate	Metabolism	Glycan biosynthesis and metabolism
Cu-oxidase	PF00394.22	Chr01G0006760.1	1.3e-06	Multicopper oxidase	Chr01G0007380.1	I	Lipid transport and metabolism	METABOLISM	Chr01G0011510.1	ko00534	Glycosaminoglycan biosynthesis - heparan sulfate / heparin	Metabolism	Glycan biosynthesis and metabolism
HMA	PF00403.26	Chr01G0006780.1	2.5e-15	Heavy-metal-associated domain	Chr01G0007390.1	H	Coenzyme transport and metabolism	METABOLISM	Chr01G0011560.1	ko04721	Synaptic vesicle cycle	Organismal Systems	Nervous system
Transposase_24	PF03004.14	Chr01G0006790.1	9.9e-26	Plant transposase (Ptta/En/Spm family)	Chr01G0007400.1	S	Function unknown	POORLY CHARACTERIZED	Chr01G0011560.1	ko04723	Retrograde endocannabinoid signaling	Organismal Systems	Nervous system
Transposase_23	PF03017.14	Chr01G0006790.1	1.5e-17	TNP1/EN/SPM transposase	Chr01G0007410.1	S	Function unknown	POORLY CHARACTERIZED	Chr01G0011560.1	ko04727	GABAergic synapse	Organismal Systems	Nervous system
HMA	PF00403.26	Chr01G0006800.1	4.3e-15	Heavy-metal-associated domain	Chr01G0007420.1	T	Signal transduction mechanisms	CELLULAR PROCESSES AND SIGNALING	Chr01G0011560.1	ko05032	Morphine addiction	Human Diseases	Substance dependence
PPR_2	PF13041.6	Chr01G0006810.1	7e-25	PPR repeat family	Chr01G0007430.1	L	Replication, recombination and repair	INFORMATION STORAGE AND PROCESSING	Chr01G0011560.1	ko05033	Nicotine addiction	Human Diseases	Substance dependence
PPR	PF01535.20	Chr01G0006810.1	1.6e-18	PPR repeat	Chr01G0007440.1	L	Replication, recombination and repair	INFORMATION STORAGE AND PROCESSING	Chr01G0011570.1	ko00230	Purine metabolism	Metabolism	Nucleotide metabolism
PPR_3	PF13812.6	Chr01G0006810.1	4.7e-14	Pentatricopeptide repeat domain	Chr01G0007460.1	S	Function unknown	POORLY CHARACTERIZED	Chr01G0011570.1	ko00240	Pyrimidine metabolism	Metabolism	Nucleotide metabolism
PPR_1	PF12854.7	Chr01G0006810.1	1.5e-10	PPR repeat	Chr01G0007470.1	S	Function unknown	POORLY CHARACTERIZED	Chr01G0011570.1	ko05169	Epstein-Barr virus infection	Human Diseases	Infectious diseases: Viral
Fasciclin	PF02469.22	Chr01G0006820.1	4.4e-11	Fasciclin domain	Chr01G0007480.1	F	Nucleotide transport and metabolism	METABOLISM	Chr01G0011620.1	ko00480	Glutathione metabolism	Metabolism	Metabolism of other amino acids
Branch	PF02485.21	Chr01G0006830.1	8.9e-18	Core-2/I-Branching enzyme	Chr01G0007490.1	F	Nucleotide transport and metabolism	METABOLISM	Chr01G0011620.1	ko00980	Metabolism of xenobiotics by cytochrome P450	Metabolism	Xenobiotics biodegradation and metabolism
Branch	PF02485.21	Chr01G0006840.1	3.5e-09	Core-2/I-Branching enzyme	Chr01G0007500.1	S	Function unknown	POORLY CHARACTERIZED	Chr01G0011620.1	ko00982	Drug metabolism - cytochrome P450	Metabolism	Xenobiotics biodegradation and metabolism
PPR_2	PF13041.6	Chr01G0006870.1	1.5e-74	PPR repeat family	Chr01G0007510.1	T	Signal transduction mechanisms	CELLULAR PROCESSES AND SIGNALING	Chr01G0011620.1	ko00983	Drug metabolism - other enzymes	Metabolism	Xenobiotics biodegradation and metabolism
PPR	PF01535.20	Chr01G0006870.1	3.8e-71	PPR repeat	Chr01G0007520.1	T	Signal transduction mechanisms	CELLULAR PROCESSES AND SIGNALING	Chr01G0011620.1	ko01524	Platinum drug resistance	Human Diseases	Drug resistance: Antineoplastic
DYW_deaminase	PF14432.6	Chr01G0006870.1	3.5e-39	DYW family of nucleic acid deaminases	Chr01G0007530.1	T	Signal transduction mechanisms	CELLULAR PROCESSES AND SIGNALING	Chr01G0011620.1	ko05200	Pathways in cancer	Human Diseases	Cancers: Overview
PPR_1	PF12854.7	Chr01G0006870.1	1.1e-37	PPR repeat	Chr01G0007540.1	T	Signal transduction mechanisms	CELLULAR PROCESSES AND SIGNALING	Chr01G0011620.1	ko05204	Chemical carcinogenesis	Human Diseases	Cancers: Overview
PPR_3	PF13812.6	Chr01G0006870.1	1.5e-19	Pentatricopeptide repeat domain	Chr01G0007550.1	T	Signal transduction mechanisms	CELLULAR PROCESSES AND SIGNALING	Chr01G0011620.1	ko05225	Hepatocellular carcinoma	Human Diseases	Cancers: Specific types
PPR_long	PF17177.4	Chr01G0006870.1	8.3e-06	Pentacotripeptide-repeat region of PRORP	Chr01G0007560.1	T	Signal transduction mechanisms	CELLULAR PROCESSES AND SIGNALING	Chr01G0011620.1	ko05418	Fluid shear stress and atherosclerosis	Human Diseases	Cardiovascular diseases
Rib_5-P_isom_A	PF06026.14	Chr01G0006880.1	8.9e-62	Ribose 5-phosphate isomerase A (phosphoriboisomerase A)	Chr01G0007570.1	T	Signal transduction mechanisms	CELLULAR PROCESSES AND SIGNALING	Chr01G0011630.1	ko00480	Glutathione metabolism	Metabolism	Metabolism of other amino acids
Maf1	PF09174.10	Chr01G0006920.1	1.6e-42	Maf1 regulator	Chr01G0007580.1	T	Signal transduction mechanisms	CELLULAR PROCESSES AND SIGNALING	Chr01G0011630.1	ko00980	Metabolism of xenobiotics by cytochrome P450	Metabolism	Xenobiotics biodegradation and metabolism
DUF3675	PF12428.8	Chr01G0006930.1	2.3e-45	Protein of unknown function (DUF3675)	Chr01G0007590.1	T	Signal transduction mechanisms	CELLULAR PROCESSES AND SIGNALING	Chr01G0011630.1	ko00982	Drug metabolism - cytochrome P450	Metabolism	Xenobiotics biodegradation and metabolism
RINGv	PF12906.7	Chr01G0006930.1	7.2e-12	RING-variant domain	Chr01G0007600.1	S	Function unknown	POORLY CHARACTERIZED	Chr01G0011630.1	ko00983	Drug metabolism - other enzymes	Metabolism	Xenobiotics biodegradation and metabolism
Evr1_Alr	PF04777.13	Chr01G0006940.1	1.3e-20	Erv1 / Alr family	Chr01G0007610.1	S	Function unknown	POORLY CHARACTERIZED	Chr01G0011630.1	ko01524	Platinum drug resistance	Human Diseases	Drug resistance: Antineoplastic
Proton_antipo_M	PF00361.20	Chr01G0006960.1	2.1e-19	Proton-conducting membrane transporter	Chr01G0007620.1	S	Function unknown	POORLY CHARACTERIZED	Chr01G0011630.1	ko05200	Pathways in cancer	Human Diseases	Cancers: Overview
DUF4228	PF14009.6	Chr01G0007010.1	1.5e-33	Domain of unknown function (DUF4228)	Chr01G0007660.1	S	Function unknown	POORLY CHARACTERIZED	Chr01G0011630.1	ko05204	Chemical carcinogenesis	Human Diseases	Cancers: Overview
BRO1	PF03097.18	Chr01G0007050.1	2.2e-105	BRO1-like domain	Chr01G0007670.1	S	Function unknown	POORLY CHARACTERIZED	Chr01G0011630.1	ko05225	Hepatocellular carcinoma	Human Diseases	Cancers: Specific types
ALIX_LYPXL_bnd	PF13949.6	Chr01G0007050.1	2e-32	ALIX V-shaped domain binding to HIV	Chr01G0007680.1	O	Posttranslational modification, protein turnover, chaperones	CELLULAR PROCESSES AND SIGNALING	Chr01G0011630.1	ko05418	Fluid shear stress and atherosclerosis	Human Diseases	Cardiovascular diseases
NAD_binding_1	PF00175.21	Chr01G0007070.1	4.2e-13	Oxidoreductase NAD-binding domain	Chr01G0007690.1	T	Signal transduction mechanisms	CELLULAR PROCESSES AND SIGNALING	Chr01G0011690.1	ko04110	Cell cycle	Cellular Processes	Cell growth and death
ATP-synt_ab	PF00006.25	Chr01G0007090.1	6e-61	ATP synthase alpha/beta family, nucleotide-binding domain	Chr01G0007700.1	T	Signal transduction mechanisms	CELLULAR PROCESSES AND SIGNALING	Chr01G0011690.1	ko04111	Cell cycle - yeast	Cellular Processes	Cell growth and death
ATP-synt_ab_N	PF02874.23	Chr01G0007090.1	3.5e-20	ATP synthase alpha/beta family, beta-barrel domain	Chr01G0007710.1	O	Posttranslational modification, protein turnover, chaperones	CELLULAR PROCESSES AND SIGNALING	Chr01G0011690.1	ko04113	Meiosis - yeast	Cellular Processes	Cell growth and death
Synthase_beta	PF11421.8	Chr01G0007090.1	1.3e-13	ATP synthase F1 beta subunit	Chr01G0007720.1	S	Function unknown	POORLY CHARACTERIZED	Chr01G0011700.1	ko00600	Sphingolipid metabolism	Metabolism	Lipid metabolism
ASF1_hist_chap	PF04729.13	Chr01G0007100.1	1.3e-33	ASF1 like histone chaperone	Chr01G0007730.1	J	Translation, ribosomal structure and biogenesis	INFORMATION STORAGE AND PROCESSING	Chr01G0011830.1	ko04218	Cellular senescence	Cellular Processes	Cell growth and death
GCIP	PF13324.6	Chr01G0007110.1	1.7e-27	Grap2 and cyclin-D-interacting	Chr01G0007750.1	J	Translation, ribosomal structure and biogenesis	INFORMATION STORAGE AND PROCESSING	Chr01G0011830.1	ko05166	Human T-cell leukemia virus 1 infection	Human Diseases	Infectious diseases: Viral
GCIP	PF13324.6	Chr01G0007120.1	1.5e-46	Grap2 and cyclin-D-interacting	Chr01G0007760.1	L	Replication, recombination and repair	INFORMATION STORAGE AND PROCESSING	Chr01G0011840.1	ko04110	Cell cycle	Cellular Processes	Cell growth and death
Acyl-ACP_TE	PF01643.17	Chr01G0007130.1	5.5e-70	Acyl-ACP thioesterase	Chr01G0007770.1	S	Function unknown	POORLY CHARACTERIZED	Chr01G0011840.1	ko04111	Cell cycle - yeast	Cellular Processes	Cell growth and death
4HBT_2	PF13279.6	Chr01G0007130.1	3.4e-06	Thioesterase-like superfamily	Chr01G0007780.1	S	Function unknown	POORLY CHARACTERIZED	Chr01G0011840.1	ko04113	Meiosis - yeast	Cellular Processes	Cell growth and death
PSS	PF03034.15	Chr01G0007140.1	1.9e-109	Phosphatidyl serine synthase	Chr01G0007790.1	D	Cell cycle control, cell division, chromosome partitioning	CELLULAR PROCESSES AND SIGNALING	Chr01G0011840.1	ko04114	Oocyte meiosis	Cellular Processes	Cell growth and death
HA2	PF04408.23	Chr01G0007150.1	3.6e-21	Helicase associated domain (HA2)	Chr01G0007800.1	D	Cell cycle control, cell division, chromosome partitioning	CELLULAR PROCESSES AND SIGNALING	Chr01G0011840.1	ko04120	Ubiquitin mediated proteolysis	Genetic Information Processing	Folding, sorting and degradation
OB_NTP_bind	PF07717.16	Chr01G0007150.1	1.4e-16	Oligonucleotide/oligosaccharide-binding (OB)-fold	Chr01G0007810.1	L	Replication, recombination and repair	INFORMATION STORAGE AND PROCESSING	Chr01G0011840.1	ko04914	Progesterone-mediated oocyte maturation	Organismal Systems	Endocrine system
dsrm	PF00035.26	Chr01G0007150.1	1.5e-11	Double-stranded RNA binding motif	Chr01G0007820.1	L	Replication, recombination and repair	INFORMATION STORAGE AND PROCESSING	Chr01G0011840.1	ko05166	Human T-cell leukemia virus 1 infection	Human Diseases	Infectious diseases: Viral
DEAD	PF00270.29	Chr01G0007170.1	9.8e-09	DEAD/DEAH box helicase	Chr01G0007830.1	J	Translation, ribosomal structure and biogenesis	INFORMATION STORAGE AND PROCESSING	Chr01G0011860.1	ko04010	MAPK signaling pathway	Environmental Information Processing	Signal transduction
Glycolytic	PF00274.19	Chr01G0007210.1	7.2e-157	Fructose-bisphosphate aldolase class-I	Chr01G0007840.1	A	RNA processing and modification	INFORMATION STORAGE AND PROCESSING	Chr01G0011860.1	ko04064	NF-kappa B signaling pathway	Environmental Information Processing	Signal transduction
Spt20	PF12090.8	Chr01G0007220.1	4.8e-11	Spt20 family	Chr01G0007840.1	D	Cell cycle control, cell division, chromosome partitioning	CELLULAR PROCESSES AND SIGNALING	Chr01G0011860.1	ko04620	Toll-like receptor signaling pathway	Organismal Systems	Immune system
PAP_central	PF04928.17	Chr01G0007280.1	1.7e-83	Poly(A) polymerase central domain	Chr01G0007840.1	K	Transcription	INFORMATION STORAGE AND PROCESSING	Chr01G0011860.1	ko04621	NOD-like receptor signaling pathway	Organismal Systems	Immune system
PAP_RNA-bind	PF04926.15	Chr01G0007280.1	1.7e-20	Poly(A) polymerase predicted RNA binding domain	Chr01G0007850.1	K	Transcription	INFORMATION STORAGE AND PROCESSING	Chr01G0011860.1	ko04624	Toll and Imd signaling pathway	Organismal Systems	Immune system
NTP_transf_2	PF01909.23	Chr01G0007280.1	2e-11	Nucleotidyltransferase domain	Chr01G0007860.1	S	Function unknown	POORLY CHARACTERIZED	Chr01G0011860.1	ko04722	Neurotrophin signaling pathway	Organismal Systems	Nervous system
zf-RING_2	PF13639.6	Chr01G0007290.1	5.9e-13	Ring finger domain	Chr01G0007870.1	T	Signal transduction mechanisms	CELLULAR PROCESSES AND SIGNALING	Chr01G0011860.1	ko05133	Pertussis	Human Diseases	Infectious diseases: Bacterial
zf-C3HC4_2	PF13923.6	Chr01G0007290.1	4.7e-10	Zinc finger, C3HC4 type (RING finger)	Chr01G0007880.1	T	Signal transduction mechanisms	CELLULAR PROCESSES AND SIGNALING	Chr01G0011860.1	ko05140	Leishmaniasis	Human Diseases	Infectious diseases: Parasitic
zf-RING_11	PF17123.5	Chr01G0007290.1	8.7e-10	RING-like zinc finger	Chr01G0007890.1	S	Function unknown	POORLY CHARACTERIZED	Chr01G0011860.1	ko05142	Chagas disease (American trypanosomiasis)	Human Diseases	Infectious diseases: Parasitic
zf-rbx1	PF12678.7	Chr01G0007290.1	4.3e-07	RING-H2 zinc finger domain	Chr01G0007910.1	S	Function unknown	POORLY CHARACTERIZED	Chr01G0011860.1	ko05145	Toxoplasmosis	Human Diseases	Infectious diseases: Parasitic
zf-RING_5	PF14634.6	Chr01G0007290.1	5e-07	zinc-RING finger domain	Chr01G0007920.1	J	Translation, ribosomal structure and biogenesis	INFORMATION STORAGE AND PROCESSING	Chr01G0011860.1	ko05152	Tuberculosis	Human Diseases	Infectious diseases: Bacterial
Prok-RING_4	PF14447.6	Chr01G0007290.1	1.8e-06	Prokaryotic RING finger family 4	Chr01G0007930.1	S	Function unknown	POORLY CHARACTERIZED	Chr01G0011860.1	ko05162	Measles	Human Diseases	Infectious diseases: Viral
zf-C3HC4	PF00097.25	Chr01G0007290.1	2.7e-06	Zinc finger, C3HC4 type (RING finger)	Chr01G0007940.1	I	Lipid transport and metabolism	METABOLISM	Chr01G0011860.1	ko05164	Influenza A	Human Diseases	Infectious diseases: Viral
Rad60-SLD	PF11976.8	Chr01G0007300.1	8.8e-14	Ubiquitin-2 like Rad60 SUMO-like	Chr01G0007950.1	Z	Cytoskeleton	CELLULAR PROCESSES AND SIGNALING	Chr01G0011900.1	ko04120	Ubiquitin mediated proteolysis	Genetic Information Processing	Folding, sorting and degradation
AA_permease_2	PF13520.6	Chr01G0007320.1	4.5e-61	Amino acid permease	Chr01G0007960.1	Z	Cytoskeleton	CELLULAR PROCESSES AND SIGNALING	Chr01G0011960.1	ko00040	Pentose and glucuronate interconversions	Metabolism	Carbohydrate metabolism
AA_permease	PF00324.21	Chr01G0007320.1	5.2e-25	Amino acid permease	Chr01G0007970.1	L	Replication, recombination and repair	INFORMATION STORAGE AND PROCESSING	Chr01G0011960.1	ko02024	Quorum sensing	Cellular Processes	Cellular community - prokaryotes
PAP2	PF01569.21	Chr01G0007360.1	3.1e-10	PAP2 superfamily	Chr01G0007980.1	S	Function unknown	POORLY CHARACTERIZED	Chr01G0011970.1	ko04020	Calcium signaling pathway	Environmental Information Processing	Signal transduction
PAP2	PF01569.21	Chr01G0007370.1	2.4e-12	PAP2 superfamily	Chr01G0007990.1	J	Translation, ribosomal structure and biogenesis	INFORMATION STORAGE AND PROCESSING	Chr01G0011970.1	ko04022	cGMP-PKG signaling pathway	Environmental Information Processing	Signal transduction
PAP2	PF01569.21	Chr01G0007380.1	2e-22	PAP2 superfamily	Chr01G0008020.1	E	Amino acid transport and metabolism	METABOLISM	Chr01G0011970.1	ko04216	Ferroptosis	Cellular Processes	Cell growth and death
PB1	PF00564.24	Chr01G0007400.1	1e-17	PB1 domain	Chr01G0008030.1	S	Function unknown	POORLY CHARACTERIZED	Chr01G0011970.1	ko04217	Necroptosis	Cellular Processes	Cell growth and death
AUX_IAA	PF02309.16	Chr01G0007410.1	2e-23	AUX/IAA family	Chr01G0008040.1	S	Function unknown	POORLY CHARACTERIZED	Chr01G0011970.1	ko04218	Cellular senescence	Cellular Processes	Cell growth and death
Hydrolase_4	PF12146.8	Chr01G0007410.1	5.2e-09	Serine aminopeptidase, S33	Chr01G0008050.1	L	Replication, recombination and repair	INFORMATION STORAGE AND PROCESSING	Chr01G0011970.1	ko04621	NOD-like receptor signaling pathway	Organismal Systems	Immune system
Abhydrolase_6	PF12697.7	Chr01G0007410.1	2.5e-06	Alpha/beta hydrolase family	Chr01G0008060.1	L	Replication, recombination and repair	INFORMATION STORAGE AND PROCESSING	Chr01G0011970.1	ko04979	Cholesterol metabolism	Organismal Systems	Digestive system
Pkinase	PF00069.25	Chr01G0007420.1	2.6e-31	Protein kinase domain	Chr01G0008070.1	S	Function unknown	POORLY CHARACTERIZED	Chr01G0011970.1	ko05012	Parkinson disease	Human Diseases	Neurodegenerative diseases
Pkinase_Tyr	PF07714.17	Chr01G0007420.1	3.9e-30	Protein tyrosine kinase	Chr01G0008080.1	K	Transcription	INFORMATION STORAGE AND PROCESSING	Chr01G0011970.1	ko05016	Huntington disease	Human Diseases	Neurodegenerative diseases
LRRNT_2	PF08263.12	Chr01G0007420.1	5e-15	Leucine rich repeat N-terminal domain	Chr01G0008100.1	I	Lipid transport and metabolism	METABOLISM	Chr01G0011970.1	ko05166	Human T-cell leukemia virus 1 infection	Human Diseases	Infectious diseases: Viral
LRR_8	PF13855.6	Chr01G0007420.1	1.7e-11	Leucine rich repeat	Chr01G0008110.1	T	Signal transduction mechanisms	CELLULAR PROCESSES AND SIGNALING	Chr01G0012070.1	ko04120	Ubiquitin mediated proteolysis	Genetic Information Processing	Folding, sorting and degradation
LRR_4	PF12799.7	Chr01G0007420.1	5.6e-11	Leucine Rich repeats (2 copies)	Chr01G0008130.1	I	Lipid transport and metabolism	METABOLISM	Chr01G0012090.1	ko04974	Protein digestion and absorption	Organismal Systems	Digestive system
LRR_1	PF00560.33	Chr01G0007420.1	4.6e-07	Leucine Rich Repeat	Chr01G0008140.1	K	Transcription	INFORMATION STORAGE AND PROCESSING	Chr01G0012100.1	ko00230	Purine metabolism	Metabolism	Nucleotide metabolism
rve	PF00665.26	Chr01G0007430.1	1.3e-10	Integrase core domain	Chr01G0008180.1	G	Carbohydrate transport and metabolism	METABOLISM	Chr01G0012110.1	ko00230	Purine metabolism	Metabolism	Nucleotide metabolism
LTP_2	PF14368.6	Chr01G0007460.1	1.3e-08	Probable lipid transfer	Chr01G0008240.1	A	RNA processing and modification	INFORMATION STORAGE AND PROCESSING	Chr01G0012130.1	ko04621	NOD-like receptor signaling pathway	Organismal Systems	Immune system
DUF1218	PF06749.12	Chr01G0007470.1	6.1e-24	Protein of unknown function (DUF1218)	Chr01G0008260.1	O	Posttranslational modification, protein turnover, chaperones	CELLULAR PROCESSES AND SIGNALING	Chr01G0012130.1	ko05418	Fluid shear stress and atherosclerosis	Human Diseases	Cardiovascular diseases
Peptidase_C26	PF07722.13	Chr01G0007480.1	2.2e-41	Peptidase C26	Chr01G0008290.1	L	Replication, recombination and repair	INFORMATION STORAGE AND PROCESSING	Chr01G0012150.1	ko00480	Glutathione metabolism	Metabolism	Metabolism of other amino acids
GATase	PF00117.28	Chr01G0007480.1	3.7e-11	Glutamine amidotransferase class-I	Chr01G0008300.1	O	Posttranslational modification, protein turnover, chaperones	CELLULAR PROCESSES AND SIGNALING	Chr01G0012150.1	ko00980	Metabolism of xenobiotics by cytochrome P450	Metabolism	Xenobiotics biodegradation and metabolism
Peptidase_C26	PF07722.13	Chr01G0007490.1	1.6e-42	Peptidase C26	Chr01G0008310.1	E	Amino acid transport and metabolism	METABOLISM	Chr01G0012150.1	ko00982	Drug metabolism - cytochrome P450	Metabolism	Xenobiotics biodegradation and metabolism
GATase	PF00117.28	Chr01G0007490.1	7e-11	Glutamine amidotransferase class-I	Chr01G0008320.1	S	Function unknown	POORLY CHARACTERIZED	Chr01G0012150.1	ko00983	Drug metabolism - other enzymes	Metabolism	Xenobiotics biodegradation and metabolism
DUF789	PF05623.12	Chr01G0007500.1	4e-92	Protein of unknown function (DUF789)	Chr01G0008330.1	C	Energy production and conversion	METABOLISM	Chr01G0012150.1	ko01524	Platinum drug resistance	Human Diseases	Drug resistance: Antineoplastic
Pkinase	PF00069.25	Chr01G0007510.1	4.5e-45	Protein kinase domain	Chr01G0008340.1	S	Function unknown	POORLY CHARACTERIZED	Chr01G0012150.1	ko05200	Pathways in cancer	Human Diseases	Cancers: Overview
Pkinase_Tyr	PF07714.17	Chr01G0007510.1	2.2e-43	Protein tyrosine kinase	Chr01G0008370.1	T	Signal transduction mechanisms	CELLULAR PROCESSES AND SIGNALING	Chr01G0012150.1	ko05204	Chemical carcinogenesis	Human Diseases	Cancers: Overview
WAK_assoc	PF14380.6	Chr01G0007510.1	7.1e-06	Wall-associated receptor kinase C-terminal	Chr01G0008380.1	Z	Cytoskeleton	CELLULAR PROCESSES AND SIGNALING	Chr01G0012150.1	ko05225	Hepatocellular carcinoma	Human Diseases	Cancers: Specific types
Pkinase_Tyr	PF07714.17	Chr01G0007520.1	5.5e-20	Protein tyrosine kinase	Chr01G0008410.1	S	Function unknown	POORLY CHARACTERIZED	Chr01G0012150.1	ko05418	Fluid shear stress and atherosclerosis	Human Diseases	Cardiovascular diseases
Pkinase	PF00069.25	Chr01G0007520.1	2.5e-17	Protein kinase domain	Chr01G0008420.1	S	Function unknown	POORLY CHARACTERIZED	Chr01G0012160.1	ko00480	Glutathione metabolism	Metabolism	Metabolism of other amino acids
Pkinase_Tyr	PF07714.17	Chr01G0007530.1	2e-18	Protein tyrosine kinase	Chr01G0008430.1	L	Replication, recombination and repair	INFORMATION STORAGE AND PROCESSING	Chr01G0012160.1	ko00980	Metabolism of xenobiotics by cytochrome P450	Metabolism	Xenobiotics biodegradation and metabolism
Pkinase	PF00069.25	Chr01G0007530.1	5.6e-16	Protein kinase domain	Chr01G0008450.1	L	Replication, recombination and repair	INFORMATION STORAGE AND PROCESSING	Chr01G0012160.1	ko00982	Drug metabolism - cytochrome P450	Metabolism	Xenobiotics biodegradation and metabolism
WAK_assoc	PF14380.6	Chr01G0007530.1	1.4e-07	Wall-associated receptor kinase C-terminal	Chr01G0008460.1	T	Signal transduction mechanisms	CELLULAR PROCESSES AND SIGNALING	Chr01G0012160.1	ko00983	Drug metabolism - other enzymes	Metabolism	Xenobiotics biodegradation and metabolism
Pkinase	PF00069.25	Chr01G0007540.1	3.3e-20	Protein kinase domain	Chr01G0008470.1	V	Defense mechanisms	CELLULAR PROCESSES AND SIGNALING	Chr01G0012160.1	ko01524	Platinum drug resistance	Human Diseases	Drug resistance: Antineoplastic
Pkinase_Tyr	PF07714.17	Chr01G0007540.1	9.2e-20	Protein tyrosine kinase	Chr01G0008480.1	S	Function unknown	POORLY CHARACTERIZED	Chr01G0012160.1	ko05200	Pathways in cancer	Human Diseases	Cancers: Overview
Pkinase_Tyr	PF07714.17	Chr01G0007550.1	3.3e-19	Protein tyrosine kinase	Chr01G0008490.1	S	Function unknown	POORLY CHARACTERIZED	Chr01G0012160.1	ko05204	Chemical carcinogenesis	Human Diseases	Cancers: Overview
Pkinase	PF00069.25	Chr01G0007550.1	1.2e-16	Protein kinase domain	Chr01G0008500.1	K	Transcription	INFORMATION STORAGE AND PROCESSING	Chr01G0012160.1	ko05225	Hepatocellular carcinoma	Human Diseases	Cancers: Specific types
Pkinase_Tyr	PF07714.17	Chr01G0007560.1	2.8e-19	Protein tyrosine kinase	Chr01G0008510.1	I	Lipid transport and metabolism	METABOLISM	Chr01G0012160.1	ko05418	Fluid shear stress and atherosclerosis	Human Diseases	Cardiovascular diseases
Pkinase	PF00069.25	Chr01G0007560.1	1.2e-16	Protein kinase domain	Chr01G0008520.1	J	Translation, ribosomal structure and biogenesis	INFORMATION STORAGE AND PROCESSING	Chr01G0012170.1	ko00480	Glutathione metabolism	Metabolism	Metabolism of other amino acids
PP2C	PF00481.21	Chr01G0007570.1	5.6e-33	Protein phosphatase 2C	Chr01G0008530.1	S	Function unknown	POORLY CHARACTERIZED	Chr01G0012170.1	ko00980	Metabolism of xenobiotics by cytochrome P450	Metabolism	Xenobiotics biodegradation and metabolism
Pkinase	PF00069.25	Chr01G0007590.1	2.9e-37	Protein kinase domain	Chr01G0008540.1	E	Amino acid transport and metabolism	METABOLISM	Chr01G0012170.1	ko00982	Drug metabolism - cytochrome P450	Metabolism	Xenobiotics biodegradation and metabolism
Pkinase_Tyr	PF07714.17	Chr01G0007590.1	1.1e-34	Protein tyrosine kinase	Chr01G0008550.1	S	Function unknown	POORLY CHARACTERIZED	Chr01G0012170.1	ko00983	Drug metabolism - other enzymes	Metabolism	Xenobiotics biodegradation and metabolism
LRRNT_2	PF08263.12	Chr01G0007590.1	3.4e-11	Leucine rich repeat N-terminal domain	Chr01G0008570.1	Q	Secondary metabolites biosynthesis, transport and catabolism	METABOLISM	Chr01G0012170.1	ko01524	Platinum drug resistance	Human Diseases	Drug resistance: Antineoplastic
LRR_4	PF12799.7	Chr01G0007590.1	7.6e-10	Leucine Rich repeats (2 copies)	Chr01G0008580.1	K	Transcription	INFORMATION STORAGE AND PROCESSING	Chr01G0012170.1	ko05200	Pathways in cancer	Human Diseases	Cancers: Overview
LRR_8	PF13855.6	Chr01G0007590.1	1.8e-08	Leucine rich repeat	Chr01G0008590.1	S	Function unknown	POORLY CHARACTERIZED	Chr01G0012170.1	ko05204	Chemical carcinogenesis	Human Diseases	Cancers: Overview
Branch	PF02485.21	Chr01G0007600.1	3.8e-80	Core-2/I-Branching enzyme	Chr01G0008600.1	O	Posttranslational modification, protein turnover, chaperones	CELLULAR PROCESSES AND SIGNALING	Chr01G0012170.1	ko05225	Hepatocellular carcinoma	Human Diseases	Cancers: Specific types
Branch	PF02485.21	Chr01G0007610.1	4.9e-78	Core-2/I-Branching enzyme	Chr01G0008610.1	K	Transcription	INFORMATION STORAGE AND PROCESSING	Chr01G0012170.1	ko05418	Fluid shear stress and atherosclerosis	Human Diseases	Cardiovascular diseases
BLACT_WH	PF17778.1	Chr01G0007620.1	1.6e-06	Beta-lactamase associated winged helix domain	Chr01G0008620.1	S	Function unknown	POORLY CHARACTERIZED	Chr01G0012180.1	ko00480	Glutathione metabolism	Metabolism	Metabolism of other amino acids
Hemerythrin	PF01814.23	Chr01G0007680.1	1.9e-21	Hemerythrin HHE cation binding domain	Chr01G0008640.1	S	Function unknown	POORLY CHARACTERIZED	Chr01G0012180.1	ko00980	Metabolism of xenobiotics by cytochrome P450	Metabolism	Xenobiotics biodegradation and metabolism
Pkinase	PF00069.25	Chr01G0007690.1	1.3e-16	Protein kinase domain	Chr01G0008650.1	L	Replication, recombination and repair	INFORMATION STORAGE AND PROCESSING	Chr01G0012180.1	ko00982	Drug metabolism - cytochrome P450	Metabolism	Xenobiotics biodegradation and metabolism
Pkinase_Tyr	PF07714.17	Chr01G0007690.1	2.8e-16	Protein tyrosine kinase	Chr01G0008660.1	G	Carbohydrate transport and metabolism	METABOLISM	Chr01G0012180.1	ko00983	Drug metabolism - other enzymes	Metabolism	Xenobiotics biodegradation and metabolism
WAK_assoc	PF14380.6	Chr01G0007700.1	1.5e-11	Wall-associated receptor kinase C-terminal	Chr01G0008670.1	T	Signal transduction mechanisms	CELLULAR PROCESSES AND SIGNALING	Chr01G0012180.1	ko01524	Platinum drug resistance	Human Diseases	Drug resistance: Antineoplastic
GUB_WAK_bind	PF13947.6	Chr01G0007700.1	1.7e-07	Wall-associated receptor kinase galacturonan-binding	Chr01G0008680.1	S	Function unknown	POORLY CHARACTERIZED	Chr01G0012180.1	ko05200	Pathways in cancer	Human Diseases	Cancers: Overview
DnaJ	PF00226.31	Chr01G0007710.1	3.1e-26	DnaJ domain	Chr01G0008690.1	K	Transcription	INFORMATION STORAGE AND PROCESSING	Chr01G0012180.1	ko05204	Chemical carcinogenesis	Human Diseases	Cancers: Overview
zf-C2H2_6	PF13912.6	Chr01G0007720.1	9.4e-06	C2H2-type zinc finger	Chr01G0008700.1	S	Function unknown	POORLY CHARACTERIZED	Chr01G0012180.1	ko05225	Hepatocellular carcinoma	Human Diseases	Cancers: Specific types
tRNA-synt_1e	PF01406.19	Chr01G0007730.1	5e-95	tRNA synthetases class I (C) catalytic domain	Chr01G0008710.1	S	Function unknown	POORLY CHARACTERIZED	Chr01G0012180.1	ko05418	Fluid shear stress and atherosclerosis	Human Diseases	Cardiovascular diseases
tRNA-synt_1e	PF01406.19	Chr01G0007740.1	1.5e-06	tRNA synthetases class I (C) catalytic domain	Chr01G0008730.1	L	Replication, recombination and repair	INFORMATION STORAGE AND PROCESSING	Chr01G0012190.1	ko00480	Glutathione metabolism	Metabolism	Metabolism of other amino acids
tRNA-synt_1e	PF01406.19	Chr01G0007750.1	2.2e-11	tRNA synthetases class I (C) catalytic domain	Chr01G0008750.1	L	Replication, recombination and repair	INFORMATION STORAGE AND PROCESSING	Chr01G0012190.1	ko00980	Metabolism of xenobiotics by cytochrome P450	Metabolism	Xenobiotics biodegradation and metabolism
DDE_Tnp_4	PF13359.6	Chr01G0007760.1	1.5e-16	DDE superfamily endonuclease	Chr01G0008760.1	S	Function unknown	POORLY CHARACTERIZED	Chr01G0012190.1	ko00982	Drug metabolism - cytochrome P450	Metabolism	Xenobiotics biodegradation and metabolism
Plant_tran	PF04827.14	Chr01G0007760.1	5.5e-08	Plant transposon protein	Chr01G0008770.1	O	Posttranslational modification, protein turnover, chaperones	CELLULAR PROCESSES AND SIGNALING	Chr01G0012190.1	ko00983	Drug metabolism - other enzymes	Metabolism	Xenobiotics biodegradation and metabolism
DUF761	PF05553.11	Chr01G0007770.1	1.3e-11	Cotton fibre expressed protein	Chr01G0008790.1	L	Replication, recombination and repair	INFORMATION STORAGE AND PROCESSING	Chr01G0012190.1	ko01524	Platinum drug resistance	Human Diseases	Drug resistance: Antineoplastic
DUF1639	PF07797.14	Chr01G0007780.1	6.6e-29	Protein of unknown function (DUF1639)	Chr01G0008800.1	K	Transcription	INFORMATION STORAGE AND PROCESSING	Chr01G0012190.1	ko05200	Pathways in cancer	Human Diseases	Cancers: Overview
PIF1	PF05970.14	Chr01G0007790.1	7e-22	PIF1-like helicase	Chr01G0008810.1	O	Posttranslational modification, protein turnover, chaperones	CELLULAR PROCESSES AND SIGNALING	Chr01G0012190.1	ko05204	Chemical carcinogenesis	Human Diseases	Cancers: Overview
Helitron_like_N	PF14214.6	Chr01G0007810.1	2e-25	Helitron helicase-like domain at N-terminus	Chr01G0008820.1	K	Transcription	INFORMATION STORAGE AND PROCESSING	Chr01G0012190.1	ko05225	Hepatocellular carcinoma	Human Diseases	Cancers: Specific types
tRNA_synt_1c_R1	PF04558.15	Chr01G0007830.1	6.7e-54	Glutaminyl-tRNA synthetase, non-specific RNA binding region part 1	Chr01G0008830.1	S	Function unknown	POORLY CHARACTERIZED	Chr01G0012190.1	ko05418	Fluid shear stress and atherosclerosis	Human Diseases	Cardiovascular diseases
tRNA-synt_1c	PF00749.21	Chr01G0007830.1	1.1e-28	tRNA synthetases class I (E and Q), catalytic domain	Chr01G0008850.1	S	Function unknown	POORLY CHARACTERIZED	Chr01G0012200.1	ko00480	Glutathione metabolism	Metabolism	Metabolism of other amino acids
tRNA_synt_1c_R2	PF04557.15	Chr01G0007830.1	5e-11	Glutaminyl-tRNA synthetase, non-specific RNA binding region part 2	Chr01G0008870.1	U	Intracellular trafficking, secretion, and vesicular transpor	CELLULAR PROCESSES AND SIGNALINGt	Chr01G0012200.1	ko00980	Metabolism of xenobiotics by cytochrome P450	Metabolism	Xenobiotics biodegradation and metabolism
Myb_DNA-binding	PF00249.31	Chr01G0007840.1	6.6e-33	Myb-like DNA-binding domain	Chr01G0008880.1	S	Function unknown	POORLY CHARACTERIZED	Chr01G0012200.1	ko00982	Drug metabolism - cytochrome P450	Metabolism	Xenobiotics biodegradation and metabolism
Myb_DNA-bind_6	PF13921.6	Chr01G0007840.1	2.7e-20	Myb-like DNA-binding domain	Chr01G0008890.1	S	Function unknown	POORLY CHARACTERIZED	Chr01G0012200.1	ko00983	Drug metabolism - other enzymes	Metabolism	Xenobiotics biodegradation and metabolism
HLH	PF00010.26	Chr01G0007850.1	1.6e-06	Helix-loop-helix DNA-binding domain	Chr01G0008900.1	S	Function unknown	POORLY CHARACTERIZED	Chr01G0012200.1	ko01524	Platinum drug resistance	Human Diseases	Drug resistance: Antineoplastic
4HBT_2	PF13279.6	Chr01G0007860.1	9.3e-15	Thioesterase-like superfamily	Chr01G0008910.1	S	Function unknown	POORLY CHARACTERIZED	Chr01G0012200.1	ko05200	Pathways in cancer	Human Diseases	Cancers: Overview
4HBT	PF03061.22	Chr01G0007860.1	2.1e-13	Thioesterase superfamily	Chr01G0008920.1	G	Carbohydrate transport and metabolism	METABOLISM	Chr01G0012200.1	ko05204	Chemical carcinogenesis	Human Diseases	Cancers: Overview
Usp	PF00582.26	Chr01G0007870.1	5.7e-35	Universal stress protein family	Chr01G0008940.1	G	Carbohydrate transport and metabolism	METABOLISM	Chr01G0012200.1	ko05225	Hepatocellular carcinoma	Human Diseases	Cancers: Specific types
Usp	PF00582.26	Chr01G0007880.1	2.1e-19	Universal stress protein family	Chr01G0008950.1	F	Nucleotide transport and metabolism	METABOLISM	Chr01G0012200.1	ko05418	Fluid shear stress and atherosclerosis	Human Diseases	Cardiovascular diseases
S1-P1_nuclease	PF02265.16	Chr01G0007890.1	2.9e-43	S1/P1 Nuclease	Chr01G0008960.1	Q	Secondary metabolites biosynthesis, transport and catabolism	METABOLISM	Chr01G0012220.1	ko04010	MAPK signaling pathway	Environmental Information Processing	Signal transduction
VQ	PF05678.14	Chr01G0007910.1	3.4e-12	VQ motif	Chr01G0009000.1	L	Replication, recombination and repair	INFORMATION STORAGE AND PROCESSING	Chr01G0012220.1	ko04064	NF-kappa B signaling pathway	Environmental Information Processing	Signal transduction
IPPT	PF01715.17	Chr01G0007920.1	1.7e-28	IPP transferase	Chr01G0009050.1	L	Replication, recombination and repair	INFORMATION STORAGE AND PROCESSING	Chr01G0012220.1	ko04620	Toll-like receptor signaling pathway	Organismal Systems	Immune system
PPR	PF01535.20	Chr01G0007930.1	3.6e-62	PPR repeat	Chr01G0009170.1	S	Function unknown	POORLY CHARACTERIZED	Chr01G0012220.1	ko04621	NOD-like receptor signaling pathway	Organismal Systems	Immune system
PPR_2	PF13041.6	Chr01G0007930.1	2e-57	PPR repeat family	Chr01G0009190.1	E	Amino acid transport and metabolism	METABOLISM	Chr01G0012220.1	ko04624	Toll and Imd signaling pathway	Organismal Systems	Immune system
PPR_1	PF12854.7	Chr01G0007930.1	9.4e-34	PPR repeat	Chr01G0009250.1	I	Lipid transport and metabolism	METABOLISM	Chr01G0012220.1	ko04722	Neurotrophin signaling pathway	Organismal Systems	Nervous system
PPR_3	PF13812.6	Chr01G0007930.1	8e-17	Pentatricopeptide repeat domain	Chr01G0009260.1	S	Function unknown	POORLY CHARACTERIZED	Chr01G0012220.1	ko05133	Pertussis	Human Diseases	Infectious diseases: Bacterial
Hydrolase_4	PF12146.8	Chr01G0007940.1	2.2e-60	Serine aminopeptidase, S33	Chr01G0009270.1	U	Intracellular trafficking, secretion, and vesicular transpor	CELLULAR PROCESSES AND SIGNALINGt	Chr01G0012220.1	ko05140	Leishmaniasis	Human Diseases	Infectious diseases: Parasitic
Abhydrolase_1	PF00561.20	Chr01G0007940.1	1.3e-15	alpha/beta hydrolase fold	Chr01G0009280.1	U	Intracellular trafficking, secretion, and vesicular transpor	CELLULAR PROCESSES AND SIGNALINGt	Chr01G0012220.1	ko05142	Chagas disease (American trypanosomiasis)	Human Diseases	Infectious diseases: Parasitic
Abhydrolase_6	PF12697.7	Chr01G0007940.1	4.7e-13	Alpha/beta hydrolase family	Chr01G0009290.1	U	Intracellular trafficking, secretion, and vesicular transpor	CELLULAR PROCESSES AND SIGNALINGt	Chr01G0012220.1	ko05145	Toxoplasmosis	Human Diseases	Infectious diseases: Parasitic
Ist1	PF03398.14	Chr01G0007950.1	4.3e-29	Regulator of Vps4 activity in the MVB pathway	Chr01G0009300.1	S	Function unknown	POORLY CHARACTERIZED	Chr01G0012220.1	ko05152	Tuberculosis	Human Diseases	Infectious diseases: Bacterial
Ist1	PF03398.14	Chr01G0007960.1	4.2e-30	Regulator of Vps4 activity in the MVB pathway	Chr01G0009310.1	F	Nucleotide transport and metabolism	METABOLISM	Chr01G0012220.1	ko05162	Measles	Human Diseases	Infectious diseases: Viral
RVT_1	PF00078.27	Chr01G0007970.1	2.2e-09	Reverse transcriptase (RNA-dependent DNA polymerase)	Chr01G0009320.1	F	Nucleotide transport and metabolism	METABOLISM	Chr01G0012220.1	ko05164	Influenza A	Human Diseases	Infectious diseases: Viral
Ribosomal_L27A	PF00828.19	Chr01G0007990.1	7.9e-30	Ribosomal proteins 50S-L15, 50S-L18e, 60S-L27A	Chr01G0009330.1	S	Function unknown	POORLY CHARACTERIZED	Chr01G0012270.1	ko04621	NOD-like receptor signaling pathway	Organismal Systems	Immune system
RuBisCO_small	PF00101.20	Chr01G0008020.1	1.1e-36	Ribulose bisphosphate carboxylase, small chain	Chr01G0009340.1	P	Inorganic ion transport and metabolism	METABOLISM	Chr01G0012270.1	ko05418	Fluid shear stress and atherosclerosis	Human Diseases	Cardiovascular diseases
RbcS	PF12338.8	Chr01G0008020.1	4.5e-25	Ribulose-1,5-bisphosphate carboxylase small subunit	Chr01G0009350.1	T	Signal transduction mechanisms	CELLULAR PROCESSES AND SIGNALING	Chr01G0012310.1	ko00561	Glycerolipid metabolism	Metabolism	Lipid metabolism
DUF1218	PF06749.12	Chr01G0008030.1	1.7e-23	Protein of unknown function (DUF1218)	Chr01G0009360.1	T	Signal transduction mechanisms	CELLULAR PROCESSES AND SIGNALING	Chr01G0012310.1	ko00564	Glycerophospholipid metabolism	Metabolism	Lipid metabolism
Chromo	PF00385.24	Chr01G0008050.1	5.7e-11	Chromo (CHRromatin Organisation MOdifier) domain	Chr01G0009370.1	S	Function unknown	POORLY CHARACTERIZED	Chr01G0012430.1	ko03015	mRNA surveillance pathway	Genetic Information Processing	Translation
Retrotrans_gag	PF03732.17	Chr01G0008060.1	1.6e-17	Retrotransposon gag protein	Chr01G0009400.1	O	Posttranslational modification, protein turnover, chaperones	CELLULAR PROCESSES AND SIGNALING	Chr01G0012430.1	ko04013	MAPK signaling pathway - fly	Environmental Information Processing	Signal transduction
gag-asp_proteas	PF13975.6	Chr01G0008060.1	3.9e-06	gag-polyprotein putative aspartyl protease	Chr01G0009410.1	O	Posttranslational modification, protein turnover, chaperones	CELLULAR PROCESSES AND SIGNALING	Chr01G0012430.1	ko04071	Sphingolipid signaling pathway	Environmental Information Processing	Signal transduction
LOB	PF03195.14	Chr01G0008070.1	6.9e-22	Lateral organ boundaries (LOB) domain	Chr01G0009420.1	U	Intracellular trafficking, secretion, and vesicular transpor	CELLULAR PROCESSES AND SIGNALINGt	Chr01G0012430.1	ko04111	Cell cycle - yeast	Cellular Processes	Cell growth and death
CCT	PF06203.14	Chr01G0008080.1	5.1e-18	CCT motif	Chr01G0009420.1	Y	Nuclear structure	CELLULAR PROCESSES AND SIGNALING	Chr01G0012430.1	ko04113	Meiosis - yeast	Cellular Processes	Cell growth and death
zf-B_box	PF00643.24	Chr01G0008080.1	1.4e-07	B-box zinc finger	Chr01G0009430.1	U	Intracellular trafficking, secretion, and vesicular transpor	CELLULAR PROCESSES AND SIGNALINGt	Chr01G0012430.1	ko04114	Oocyte meiosis	Cellular Processes	Cell growth and death
FAE1_CUT1_RppA	PF08392.12	Chr01G0008100.1	2.7e-129	FAE1/Type III polyketide synthase-like protein	Chr01G0009430.1	Y	Nuclear structure	CELLULAR PROCESSES AND SIGNALING	Chr01G0012430.1	ko04136	Autophagy - other	Cellular Processes	Transport and catabolism
ACP_syn_III_C	PF08541.10	Chr01G0008100.1	9.1e-14	3-Oxoacyl-[acyl-carrier-protein (ACP)] synthase III C terminal	Chr01G0009440.1	U	Intracellular trafficking, secretion, and vesicular transpor	CELLULAR PROCESSES AND SIGNALINGt	Chr01G0012430.1	ko04138	Autophagy - yeast	Cellular Processes	Transport and catabolism
Chal_sti_synt_C	PF02797.15	Chr01G0008100.1	9.2e-11	Chalcone and stilbene synthases, C-terminal domain	Chr01G0009440.1	Y	Nuclear structure	CELLULAR PROCESSES AND SIGNALING	Chr01G0012430.1	ko04140	Autophagy - animal	Cellular Processes	Transport and catabolism
FAE1_CUT1_RppA	PF08392.12	Chr01G0008130.1	6.7e-136	FAE1/Type III polyketide synthase-like protein	Chr01G0009460.1	L	Replication, recombination and repair	INFORMATION STORAGE AND PROCESSING	Chr01G0012430.1	ko04151	PI3K-Akt signaling pathway	Environmental Information Processing	Signal transduction
AP2	PF00847.20	Chr01G0008140.1	1.3e-09	AP2 domain	Chr01G0009470.1	S	Function unknown	POORLY CHARACTERIZED	Chr01G0012430.1	ko04152	AMPK signaling pathway	Environmental Information Processing	Signal transduction
PSK	PF06404.12	Chr01G0008170.1	1.3e-06	Phytosulfokine precursor protein (PSK)	Chr01G0009480.1	I	Lipid transport and metabolism	METABOLISM	Chr01G0012430.1	ko04261	Adrenergic signaling in cardiomyocytes	Organismal Systems	Circulatory system
Glyco_hydro_31	PF01055.26	Chr01G0008180.1	6.2e-150	Glycosyl hydrolases family 31	Chr01G0009490.1	I	Lipid transport and metabolism	METABOLISM	Chr01G0012430.1	ko04350	TGF-beta signaling pathway	Environmental Information Processing	Signal transduction
NtCtMGAM_N	PF16863.5	Chr01G0008180.1	2.2e-34	N-terminal barrel of NtMGAM and CtMGAM, maltase-glucoamylase	Chr01G0009500.1	I	Lipid transport and metabolism	METABOLISM	Chr01G0012430.1	ko04390	Hippo signaling pathway	Environmental Information Processing	Signal transduction
Gal_mutarotas_2	PF13802.6	Chr01G0008180.1	8.6e-08	Galactose mutarotase-like	Chr01G0009510.1	I	Lipid transport and metabolism	METABOLISM	Chr01G0012430.1	ko04391	Hippo signaling pathway - fly	Environmental Information Processing	Signal transduction
NPR1_interact	PF15699.5	Chr01G0008220.1	7.3e-09	NPR1 interacting	Chr01G0009520.1	I	Lipid transport and metabolism	METABOLISM	Chr01G0012430.1	ko04530	Tight junction	Cellular Processes	Cellular community - eukaryotes
PSK	PF06404.12	Chr01G0008230.1	6.4e-08	Phytosulfokine precursor protein (PSK)	Chr01G0009530.1	S	Function unknown	POORLY CHARACTERIZED	Chr01G0012430.1	ko04728	Dopaminergic synapse	Organismal Systems	Nervous system
ubiquitin	PF00240.23	Chr01G0008260.1	7.8e-21	Ubiquitin family	Chr01G0009540.1	T	Signal transduction mechanisms	CELLULAR PROCESSES AND SIGNALING	Chr01G0012430.1	ko04730	Long-term depression	Organismal Systems	Nervous system
Rad60-SLD	PF11976.8	Chr01G0008260.1	9.8e-08	Ubiquitin-2 like Rad60 SUMO-like	Chr01G0009550.1	S	Function unknown	POORLY CHARACTERIZED	Chr01G0012430.1	ko05142	Chagas disease (American trypanosomiasis)	Human Diseases	Infectious diseases: Parasitic
XPC-binding	PF09280.11	Chr01G0008290.1	2.9e-23	XPC-binding domain	Chr01G0009560.1	S	Function unknown	POORLY CHARACTERIZED	Chr01G0012430.1	ko05160	Hepatitis C	Human Diseases	Infectious diseases: Viral
UBA	PF00627.31	Chr01G0008290.1	4.2e-15	UBA/TS-N domain	Chr01G0009570.1	Q	Secondary metabolites biosynthesis, transport and catabolism	METABOLISM	Chr01G0012430.1	ko05165	Human papillomavirus infection	Human Diseases	Infectious diseases: Viral
UBA	PF00627.31	Chr01G0008300.1	1.3e-11	UBA/TS-N domain	Chr01G0009590.1	Q	Secondary metabolites biosynthesis, transport and catabolism	METABOLISM	Chr01G0012440.1	ko03015	mRNA surveillance pathway	Genetic Information Processing	Translation
PTR2	PF00854.21	Chr01G0008310.1	1.3e-99	POT family	Chr01G0009610.1	U	Intracellular trafficking, secretion, and vesicular transpor	CELLULAR PROCESSES AND SIGNALINGt	Chr01G0012440.1	ko04013	MAPK signaling pathway - fly	Environmental Information Processing	Signal transduction
MFS_1	PF07690.16	Chr01G0008310.1	1e-11	Major Facilitator Superfamily	Chr01G0009620.1	B	Chromatin structure and dynamics	INFORMATION STORAGE AND PROCESSING	Chr01G0012440.1	ko04071	Sphingolipid signaling pathway	Environmental Information Processing	Signal transduction
GLTP	PF08718.11	Chr01G0008320.1	2.1e-30	Glycolipid transfer protein (GLTP)	Chr01G0009650.1	G	Carbohydrate transport and metabolism	METABOLISM	Chr01G0012440.1	ko04111	Cell cycle - yeast	Cellular Processes	Cell growth and death
2-oxoacid_dh	PF00198.23	Chr01G0008330.1	4.9e-50	2-oxoacid dehydrogenases acyltransferase (catalytic domain)	Chr01G0009670.1	O	Posttranslational modification, protein turnover, chaperones	CELLULAR PROCESSES AND SIGNALING	Chr01G0012440.1	ko04113	Meiosis - yeast	Cellular Processes	Cell growth and death
Biotin_lipoyl	PF00364.22	Chr01G0008330.1	4.8e-16	Biotin-requiring enzyme	Chr01G0009680.1	K	Transcription	INFORMATION STORAGE AND PROCESSING	Chr01G0012440.1	ko04114	Oocyte meiosis	Cellular Processes	Cell growth and death
E3_binding	PF02817.17	Chr01G0008330.1	1.1e-13	e3 binding domain	Chr01G0009710.1	L	Replication, recombination and repair	INFORMATION STORAGE AND PROCESSING	Chr01G0012440.1	ko04136	Autophagy - other	Cellular Processes	Transport and catabolism
Agenet	PF05641.12	Chr01G0008340.1	2.9e-18	Agenet domain	Chr01G0009730.1	E	Amino acid transport and metabolism	METABOLISM	Chr01G0012440.1	ko04138	Autophagy - yeast	Cellular Processes	Transport and catabolism
BAH	PF01426.18	Chr01G0008340.1	5.8e-10	BAH domain	Chr01G0009740.1	O	Posttranslational modification, protein turnover, chaperones	CELLULAR PROCESSES AND SIGNALING	Chr01G0012440.1	ko04140	Autophagy - animal	Cellular Processes	Transport and catabolism
Pkinase	PF00069.25	Chr01G0008370.1	2.6e-46	Protein kinase domain	Chr01G0009800.1	S	Function unknown	POORLY CHARACTERIZED	Chr01G0012440.1	ko04151	PI3K-Akt signaling pathway	Environmental Information Processing	Signal transduction
Pkinase_Tyr	PF07714.17	Chr01G0008370.1	1.8e-19	Protein tyrosine kinase	Chr01G0009810.1	S	Function unknown	POORLY CHARACTERIZED	Chr01G0012440.1	ko04152	AMPK signaling pathway	Environmental Information Processing	Signal transduction
Ist1	PF03398.14	Chr01G0008380.1	1.7e-51	Regulator of Vps4 activity in the MVB pathway	Chr01G0009820.1	S	Function unknown	POORLY CHARACTERIZED	Chr01G0012440.1	ko04261	Adrenergic signaling in cardiomyocytes	Organismal Systems	Circulatory system
DYW_deaminase	PF14432.6	Chr01G0008410.1	4.8e-35	DYW family of nucleic acid deaminases	Chr01G0009830.1	K	Transcription	INFORMATION STORAGE AND PROCESSING	Chr01G0012440.1	ko04350	TGF-beta signaling pathway	Environmental Information Processing	Signal transduction
PPR	PF01535.20	Chr01G0008410.1	1.6e-18	PPR repeat	Chr01G0009840.1	S	Function unknown	POORLY CHARACTERIZED	Chr01G0012440.1	ko04390	Hippo signaling pathway	Environmental Information Processing	Signal transduction
PPR_2	PF13041.6	Chr01G0008410.1	6.6e-16	PPR repeat family	Chr01G0009850.1	K	Transcription	INFORMATION STORAGE AND PROCESSING	Chr01G0012440.1	ko04391	Hippo signaling pathway - fly	Environmental Information Processing	Signal transduction
PPR_1	PF12854.7	Chr01G0008410.1	8.3e-11	PPR repeat	Chr01G0009850.1	T	Signal transduction mechanisms	CELLULAR PROCESSES AND SIGNALING	Chr01G0012440.1	ko04530	Tight junction	Cellular Processes	Cellular community - eukaryotes
PPR_3	PF13812.6	Chr01G0008410.1	2e-08	Pentatricopeptide repeat domain	Chr01G0009860.1	S	Function unknown	POORLY CHARACTERIZED	Chr01G0012440.1	ko04728	Dopaminergic synapse	Organismal Systems	Nervous system
ALMT	PF11744.8	Chr01G0008420.1	1.6e-179	Aluminium activated malate transporter	Chr01G0009880.1	C	Energy production and conversion	METABOLISM	Chr01G0012440.1	ko04730	Long-term depression	Organismal Systems	Nervous system
FUSC	PF04632.12	Chr01G0008420.1	2.7e-18	Fusaric acid resistance protein family	Chr01G0009880.1	G	Carbohydrate transport and metabolism	METABOLISM	Chr01G0012440.1	ko05142	Chagas disease (American trypanosomiasis)	Human Diseases	Infectious diseases: Parasitic
FUSC_2	PF13515.6	Chr01G0008420.1	7e-14	Fusaric acid resistance protein-like	Chr01G0009890.1	S	Function unknown	POORLY CHARACTERIZED	Chr01G0012440.1	ko05160	Hepatitis C	Human Diseases	Infectious diseases: Viral
RVT_2	PF07727.14	Chr01G0008430.1	3.1e-20	Reverse transcriptase (RNA-dependent DNA polymerase)	Chr01G0009900.1	O	Posttranslational modification, protein turnover, chaperones	CELLULAR PROCESSES AND SIGNALING	Chr01G0012440.1	ko05165	Human papillomavirus infection	Human Diseases	Infectious diseases: Viral
Retrotran_gag_2	PF14223.6	Chr01G0008450.1	1.1e-07	gag-polypeptide of LTR copia-type	Chr01G0009910.1	K	Transcription	INFORMATION STORAGE AND PROCESSING	Chr01G0012540.1	ko04139	Mitophagy - yeast	Cellular Processes	Transport and catabolism
HEAT	PF02985.22	Chr01G0008460.1	2.2e-42	HEAT repeat	Chr01G0009920.1	L	Replication, recombination and repair	INFORMATION STORAGE AND PROCESSING	Chr01G0012540.1	ko04919	Thyroid hormone signaling pathway	Organismal Systems	Endocrine system
HEAT_2	PF13646.6	Chr01G0008460.1	4.4e-35	HEAT repeats	Chr01G0009950.1	K	Transcription	INFORMATION STORAGE AND PROCESSING	Chr01G0012540.1	ko05016	Huntington disease	Human Diseases	Neurodegenerative diseases
Vac14_Fab1_bd	PF12755.7	Chr01G0008460.1	2.4e-13	Vacuolar 14 Fab1-binding region	Chr01G0009960.1	G	Carbohydrate transport and metabolism	METABOLISM	Chr01G0012540.1	ko05202	Transcriptional misregulation in cancer	Human Diseases	Cancers: Overview
HEAT_EZ	PF13513.6	Chr01G0008460.1	1e-12	HEAT-like repeat	Chr01G0009970.1	O	Posttranslational modification, protein turnover, chaperones	CELLULAR PROCESSES AND SIGNALING	Chr01G0012570.1	ko00010	Glycolysis / Gluconeogenesis	Metabolism	Carbohydrate metabolism
RTP1_C1	PF10363.9	Chr01G0008460.1	3.5e-08	Required for nuclear transport of RNA pol II C-terminus 1	Chr01G0009990.1	S	Function unknown	POORLY CHARACTERIZED	Chr01G0012570.1	ko00020	Citrate cycle (TCA cycle)	Metabolism	Carbohydrate metabolism
Adaptin_N	PF01602.20	Chr01G0008460.1	1.9e-07	Adaptin N terminal region	Chr01G0010000.1	S	Function unknown	POORLY CHARACTERIZED	Chr01G0012570.1	ko00620	Pyruvate metabolism	Metabolism	Carbohydrate metabolism
CLASP_N	PF12348.8	Chr01G0008460.1	6e-07	CLASP N terminal	Chr01G0010010.1	S	Function unknown	POORLY CHARACTERIZED	Chr01G0012570.1	ko04066	HIF-1 signaling pathway	Environmental Information Processing	Signal transduction
Abhydrolase_3	PF07859.13	Chr01G0008470.1	1.5e-16	alpha/beta hydrolase fold	Chr01G0010020.1	L	Replication, recombination and repair	INFORMATION STORAGE AND PROCESSING	Chr01G0012570.1	ko04922	Glucagon signaling pathway	Organismal Systems	Endocrine system
PLAC8	PF04749.17	Chr01G0008480.1	3.1e-27	PLAC8 family	Chr01G0010030.1	S	Function unknown	POORLY CHARACTERIZED	Chr01G0012570.1	ko05230	Central carbon metabolism in cancer	Human Diseases	Cancers: Overview
PLAC8	PF04749.17	Chr01G0008490.1	1e-21	PLAC8 family	Chr01G0010040.1	L	Replication, recombination and repair	INFORMATION STORAGE AND PROCESSING	Chr01G0012630.1	ko04075	Plant hormone signal transduction	Environmental Information Processing	Signal transduction
DOG1	PF14144.6	Chr01G0008500.1	5.7e-31	Seed dormancy control	Chr01G0010050.1	S	Function unknown	POORLY CHARACTERIZED	Chr01G0012710.1	ko04934	Cushing syndrome	Human Diseases	Endocrine and metabolic diseases
bZIP_2	PF07716.15	Chr01G0008500.1	1.2e-07	Basic region leucine zipper	Chr01G0010070.1	B	Chromatin structure and dynamics	INFORMATION STORAGE AND PROCESSING	Chr01G0012770.1	ko00940	Phenylpropanoid biosynthesis	Metabolism	Biosynthesis of other secondary metabolites
bZIP_1	PF00170.21	Chr01G0008500.1	1.5e-07	bZIP transcription factor	Chr01G0010080.1	L	Replication, recombination and repair	INFORMATION STORAGE AND PROCESSING	Chr01G0012810.1	ko00380	Tryptophan metabolism	Metabolism	Amino acid metabolism
Choline_transpo	PF04515.12	Chr01G0008510.1	2.8e-22	Plasma-membrane choline transporter	Chr01G0010090.1	S	Function unknown	POORLY CHARACTERIZED	Chr01G0012810.1	ko00966	Glucosinolate biosynthesis	Metabolism	Biosynthesis of other secondary metabolites
Chorismate_bind	PF00425.18	Chr01G0008520.1	8.4e-82	chorismate binding enzyme	Chr01G0010100.1	Q	Secondary metabolites biosynthesis, transport and catabolism	METABOLISM	Chr01G0012830.1	ko03410	Base excision repair	Genetic Information Processing	Replication and repair
GATase	PF00117.28	Chr01G0008520.1	7.8e-36	Glutamine amidotransferase class-I	Chr01G0010110.1	I	Lipid transport and metabolism	METABOLISM	Chr01G0012830.1	ko03450	Non-homologous end-joining	Genetic Information Processing	Replication and repair
Anth_synt_I_N	PF04715.13	Chr01G0008520.1	3.1e-15	Anthranilate synthase component I, N terminal region	Chr01G0010110.1	Q	Secondary metabolites biosynthesis, transport and catabolism	METABOLISM	Chr01G0012830.1	ko05166	Human T-cell leukemia virus 1 infection	Human Diseases	Infectious diseases: Viral
UPF0016	PF01169.19	Chr01G0008530.1	3.6e-42	Uncharacterized protein family UPF0016	Chr01G0010130.1	I	Lipid transport and metabolism	METABOLISM	Chr01G0012830.1	ko05203	Viral carcinogenesis	Human Diseases	Cancers: Overview
Aa_trans	PF01490.18	Chr01G0008540.1	1e-96	Transmembrane amino acid transporter protein	Chr01G0010130.1	Q	Secondary metabolites biosynthesis, transport and catabolism	METABOLISM	Chr01G0012960.1	ko04010	MAPK signaling pathway	Environmental Information Processing	Signal transduction
Trp_Tyr_perm	PF03222.13	Chr01G0008540.1	4.7e-06	Tryptophan/tyrosine permease family	Chr01G0010140.1	I	Lipid transport and metabolism	METABOLISM	Chr01G0012960.1	ko04064	NF-kappa B signaling pathway	Environmental Information Processing	Signal transduction
BRO1	PF03097.18	Chr01G0008550.1	4.5e-14	BRO1-like domain	Chr01G0010140.1	Q	Secondary metabolites biosynthesis, transport and catabolism	METABOLISM	Chr01G0012960.1	ko04620	Toll-like receptor signaling pathway	Organismal Systems	Immune system
Myb_DNA-binding	PF00249.31	Chr01G0008580.1	8.6e-07	Myb-like DNA-binding domain	Chr01G0010150.1	Q	Secondary metabolites biosynthesis, transport and catabolism	METABOLISM	Chr01G0012960.1	ko04621	NOD-like receptor signaling pathway	Organismal Systems	Immune system
zf-C2H2	PF00096.26	Chr01G0008590.1	5.7e-06	Zinc finger, C2H2 type	Chr01G0010160.1	I	Lipid transport and metabolism	METABOLISM	Chr01G0012960.1	ko04624	Toll and Imd signaling pathway	Organismal Systems	Immune system
Peptidase_M24	PF00557.24	Chr01G0008600.1	7.9e-52	Metallopeptidase family M24	Chr01G0010160.1	Q	Secondary metabolites biosynthesis, transport and catabolism	METABOLISM	Chr01G0012960.1	ko04722	Neurotrophin signaling pathway	Organismal Systems	Nervous system
B3	PF02362.21	Chr01G0008610.1	2.1e-29	B3 DNA binding domain	Chr01G0010170.1	I	Lipid transport and metabolism	METABOLISM	Chr01G0012960.1	ko05133	Pertussis	Human Diseases	Infectious diseases: Bacterial
AP2	PF00847.20	Chr01G0008610.1	7e-09	AP2 domain	Chr01G0010170.1	Q	Secondary metabolites biosynthesis, transport and catabolism	METABOLISM	Chr01G0012960.1	ko05140	Leishmaniasis	Human Diseases	Infectious diseases: Parasitic
Malectin_like	PF12819.7	Chr01G0008640.1	1.9e-68	Malectin-like domain	Chr01G0010180.1	Q	Secondary metabolites biosynthesis, transport and catabolism	METABOLISM	Chr01G0012960.1	ko05142	Chagas disease (American trypanosomiasis)	Human Diseases	Infectious diseases: Parasitic
Malectin	PF11721.8	Chr01G0008640.1	1.7e-26	Malectin domain	Chr01G0010190.1	I	Lipid transport and metabolism	METABOLISM	Chr01G0012960.1	ko05145	Toxoplasmosis	Human Diseases	Infectious diseases: Parasitic
Retrotran_gag_3	PF14244.6	Chr01G0008650.1	5.7e-10	gag-polypeptide of LTR copia-type	Chr01G0010190.1	Q	Secondary metabolites biosynthesis, transport and catabolism	METABOLISM	Chr01G0012960.1	ko05152	Tuberculosis	Human Diseases	Infectious diseases: Bacterial
DUF4219	PF13961.6	Chr01G0008650.1	1.4e-06	Domain of unknown function (DUF4219)	Chr01G0010200.1	I	Lipid transport and metabolism	METABOLISM	Chr01G0012960.1	ko05162	Measles	Human Diseases	Infectious diseases: Viral
Glyco_transf_8	PF01501.20	Chr01G0008660.1	5.5e-47	Glycosyl transferase family 8	Chr01G0010200.1	Q	Secondary metabolites biosynthesis, transport and catabolism	METABOLISM	Chr01G0012960.1	ko05164	Influenza A	Human Diseases	Infectious diseases: Viral
Glyco_transf_24	PF18404.1	Chr01G0008660.1	2.5e-10	Glucosyltransferase 24	Chr01G0010210.1	I	Lipid transport and metabolism	METABOLISM	Chr01G0013000.1	ko04075	Plant hormone signal transduction	Environmental Information Processing	Signal transduction
Pkinase	PF00069.25	Chr01G0008670.1	2.3e-21	Protein kinase domain	Chr01G0010210.1	Q	Secondary metabolites biosynthesis, transport and catabolism	METABOLISM	Chr01G0013050.1	ko00970	Aminoacyl-tRNA biosynthesis	Genetic Information Processing	Translation
DVL	PF08137.12	Chr01G0008680.1	2.8e-12	DVL family	Chr01G0010220.1	Q	Secondary metabolites biosynthesis, transport and catabolism	METABOLISM	Chr01G0013100.1	ko04142	Lysosome	Cellular Processes	Transport and catabolism
NAM	PF02365.15	Chr01G0008690.1	1.3e-13	No apical meristem (NAM) protein	Chr01G0010240.1	I	Lipid transport and metabolism	METABOLISM	Chr01G0013110.1	ko04142	Lysosome	Cellular Processes	Transport and catabolism
DUF538	PF04398.12	Chr01G0008700.1	1.5e-20	Protein of unknown function, DUF538	Chr01G0010240.1	Q	Secondary metabolites biosynthesis, transport and catabolism	METABOLISM	Chr01G0013130.1	ko00500	Starch and sucrose metabolism	Metabolism	Carbohydrate metabolism
NmrA	PF05368.13	Chr01G0008710.1	2.5e-53	NmrA-like family	Chr01G0010250.1	T	Signal transduction mechanisms	CELLULAR PROCESSES AND SIGNALING	Chr01G0013160.1	ko00270	Cysteine and methionine metabolism	Metabolism	Amino acid metabolism
NAD_binding_10	PF13460.6	Chr01G0008710.1	5.5e-11	NAD(P)H-binding	Chr01G0010260.1	L	Replication, recombination and repair	INFORMATION STORAGE AND PROCESSING	Chr01G0013160.1	ko00330	Arginine and proline metabolism	Metabolism	Amino acid metabolism
Epimerase	PF01370.21	Chr01G0008710.1	1.8e-07	NAD dependent epimerase/dehydratase family	Chr01G0010270.1	Q	Secondary metabolites biosynthesis, transport and catabolism	METABOLISM	Chr01G0013160.1	ko00410	beta-Alanine metabolism	Metabolism	Metabolism of other amino acids
GDP_Man_Dehyd	PF16363.5	Chr01G0008710.1	4e-06	GDP-mannose 4,6 dehydratase	Chr01G0010280.1	T	Signal transduction mechanisms	CELLULAR PROCESSES AND SIGNALING	Chr01G0013160.1	ko00480	Glutathione metabolism	Metabolism	Metabolism of other amino acids
Dimer_Tnp_hAT	PF05699.14	Chr01G0008730.1	1.3e-17	hAT family C-terminal dimerisation region	Chr01G0010290.1	Q	Secondary metabolites biosynthesis, transport and catabolism	METABOLISM	Chr01G0013220.1	ko03040	Spliceosome	Genetic Information Processing	Transcription
Retrotran_gag_2	PF14223.6	Chr01G0008750.1	1.5e-13	gag-polypeptide of LTR copia-type	Chr01G0010400.1	J	Translation, ribosomal structure and biogenesis	INFORMATION STORAGE AND PROCESSING	Chr01G0013360.1	ko04010	MAPK signaling pathway	Environmental Information Processing	Signal transduction
zf-CCHC	PF00098.23	Chr01G0008750.1	4e-08	Zinc knuckle	Chr01G0010410.1	S	Function unknown	POORLY CHARACTERIZED	Chr01G0013360.1	ko04020	Calcium signaling pathway	Environmental Information Processing	Signal transduction
gag_pre-integrs	PF13976.6	Chr01G0008750.1	5.2e-08	GAG-pre-integrase domain	Chr01G0010440.1	O	Posttranslational modification, protein turnover, chaperones	CELLULAR PROCESSES AND SIGNALING	Chr01G0013360.1	ko04022	cGMP-PKG signaling pathway	Environmental Information Processing	Signal transduction
Tmemb_185A	PF10269.9	Chr01G0008760.1	2.8e-22	Transmembrane Fragile-X-F protein	Chr01G0010460.1	T	Signal transduction mechanisms	CELLULAR PROCESSES AND SIGNALING	Chr01G0013360.1	ko04114	Oocyte meiosis	Cellular Processes	Cell growth and death
Tmemb_185A	PF10269.9	Chr01G0008770.1	1.1e-25	Transmembrane Fragile-X-F protein	Chr01G0010470.1	S	Function unknown	POORLY CHARACTERIZED	Chr01G0013360.1	ko04218	Cellular senescence	Cellular Processes	Cell growth and death
DUF4413	PF14372.6	Chr01G0008790.1	1.4e-18	Domain of unknown function (DUF4413)	Chr01G0010480.1	S	Function unknown	POORLY CHARACTERIZED	Chr01G0013360.1	ko04310	Wnt signaling pathway	Environmental Information Processing	Signal transduction
Dimer_Tnp_hAT	PF05699.14	Chr01G0008790.1	6.7e-06	hAT family C-terminal dimerisation region	Chr01G0010490.1	J	Translation, ribosomal structure and biogenesis	INFORMATION STORAGE AND PROCESSING	Chr01G0013360.1	ko04360	Axon guidance	Organismal Systems	Development
HLH	PF00010.26	Chr01G0008800.1	7e-13	Helix-loop-helix DNA-binding domain	Chr01G0010500.1	G	Carbohydrate transport and metabolism	METABOLISM	Chr01G0013360.1	ko04370	VEGF signaling pathway	Environmental Information Processing	Signal transduction
TAXi_N	PF14543.6	Chr01G0008810.1	1.1e-48	Xylanase inhibitor N-terminal	Chr01G0010510.1	S	Function unknown	POORLY CHARACTERIZED	Chr01G0013360.1	ko04380	Osteoclast differentiation	Organismal Systems	Development
TAXi_C	PF14541.6	Chr01G0008810.1	4e-32	Xylanase inhibitor C-terminal	Chr01G0010520.1	Q	Secondary metabolites biosynthesis, transport and catabolism	METABOLISM	Chr01G0013360.1	ko04650	Natural killer cell mediated cytotoxicity	Organismal Systems	Immune system
Asp	PF00026.23	Chr01G0008810.1	3.2e-16	Eukaryotic aspartyl protease	Chr01G0010530.1	H	Coenzyme transport and metabolism	METABOLISM	Chr01G0013360.1	ko04658	Th1 and Th2 cell differentiation	Organismal Systems	Immune system
TCP	PF03634.13	Chr01G0008820.1	1.1e-37	TCP family transcription factor	Chr01G0010540.1	S	Function unknown	POORLY CHARACTERIZED	Chr01G0013360.1	ko04659	Th17 cell differentiation	Organismal Systems	Immune system
DUF572	PF04502.13	Chr01G0008830.1	1.3e-53	Family of unknown function (DUF572)	Chr01G0010560.1	A	RNA processing and modification	INFORMATION STORAGE AND PROCESSING	Chr01G0013360.1	ko04660	T cell receptor signaling pathway	Organismal Systems	Immune system
Cytochrom_B561	PF03188.16	Chr01G0008860.1	2.9e-31	Eukaryotic cytochrome b561	Chr01G0010570.1	E	Amino acid transport and metabolism	METABOLISM	Chr01G0013360.1	ko04662	B cell receptor signaling pathway	Organismal Systems	Immune system
LSM14	PF12701.7	Chr01G0008870.1	1.9e-32	Scd6-like Sm domain	Chr01G0010580.1	A	RNA processing and modification	INFORMATION STORAGE AND PROCESSING	Chr01G0013360.1	ko04720	Long-term potentiation	Organismal Systems	Nervous system
FDF	PF09532.10	Chr01G0008870.1	5e-13	FDF domain	Chr01G0010590.1	S	Function unknown	POORLY CHARACTERIZED	Chr01G0013360.1	ko04724	Glutamatergic synapse	Organismal Systems	Nervous system
SM-ATX	PF14438.6	Chr01G0008870.1	2.3e-11	Ataxin 2 SM domain	Chr01G0010600.1	T	Signal transduction mechanisms	CELLULAR PROCESSES AND SIGNALING	Chr01G0013360.1	ko04921	Oxytocin signaling pathway	Organismal Systems	Endocrine system
LRR_8	PF13855.6	Chr01G0008890.1	3.2e-22	Leucine rich repeat	Chr01G0010620.1	P	Inorganic ion transport and metabolism	METABOLISM	Chr01G0013360.1	ko04922	Glucagon signaling pathway	Organismal Systems	Endocrine system
LRR_4	PF12799.7	Chr01G0008890.1	4.5e-17	Leucine Rich repeats (2 copies)	Chr01G0010640.1	G	Carbohydrate transport and metabolism	METABOLISM	Chr01G0013360.1	ko04924	Renin secretion	Organismal Systems	Endocrine system
LRR_1	PF00560.33	Chr01G0008890.1	2.6e-07	Leucine Rich Repeat	Chr01G0010650.1	G	Carbohydrate transport and metabolism	METABOLISM	Chr01G0013360.1	ko05010	Alzheimer disease	Human Diseases	Neurodegenerative diseases
DUF617	PF04759.13	Chr01G0008910.1	2.3e-69	Protein of unknown function, DUF617	Chr01G0010660.1	S	Function unknown	POORLY CHARACTERIZED	Chr01G0013360.1	ko05014	Amyotrophic lateral sclerosis (ALS)	Human Diseases	Neurodegenerative diseases
NUDIX	PF00293.28	Chr01G0008920.1	6.5e-23	NUDIX domain	Chr01G0010680.1	S	Function unknown	POORLY CHARACTERIZED	Chr01G0013360.1	ko05031	Amphetamine addiction	Human Diseases	Substance dependence
NUDIX	PF00293.28	Chr01G0008940.1	3.6e-21	NUDIX domain	Chr01G0010690.1	S	Function unknown	POORLY CHARACTERIZED	Chr01G0013360.1	ko05152	Tuberculosis	Human Diseases	Infectious diseases: Bacterial
NUDIX	PF00293.28	Chr01G0008950.1	1.6e-20	NUDIX domain	Chr01G0010700.1	S	Function unknown	POORLY CHARACTERIZED	Chr01G0013360.1	ko05166	Human T-cell leukemia virus 1 infection	Human Diseases	Infectious diseases: Viral
ABC2_membrane	PF01061.24	Chr01G0008960.1	2.6e-41	ABC-2 type transporter	Chr01G0010710.1	S	Function unknown	POORLY CHARACTERIZED	Chr01G0013360.1	ko05167	Kaposi sarcoma-associated herpesvirus infection	Human Diseases	Infectious diseases: Viral
ABC_tran	PF00005.27	Chr01G0008960.1	1.9e-27	ABC transporter	Chr01G0010720.1	S	Function unknown	POORLY CHARACTERIZED	Chr01G0013380.1	ko03030	DNA replication	Genetic Information Processing	Replication and repair
Retrotran_gag_2	PF14223.6	Chr01G0009050.1	1.1e-19	gag-polypeptide of LTR copia-type	Chr01G0010730.1	S	Function unknown	POORLY CHARACTERIZED	Chr01G0013380.1	ko03420	Nucleotide excision repair	Genetic Information Processing	Replication and repair
gag_pre-integrs	PF13976.6	Chr01G0009050.1	2.7e-08	GAG-pre-integrase domain	Chr01G0010740.1	S	Function unknown	POORLY CHARACTERIZED	Chr01G0013380.1	ko03430	Mismatch repair	Genetic Information Processing	Replication and repair
Transposase_24	PF03004.14	Chr01G0009170.1	1.8e-08	Plant transposase (Ptta/En/Spm family)	Chr01G0010750.1	O	Posttranslational modification, protein turnover, chaperones	CELLULAR PROCESSES AND SIGNALING	Chr01G0013380.1	ko03440	Homologous recombination	Genetic Information Processing	Replication and repair
Transpos_assoc	PF13963.6	Chr01G0009170.1	8.1e-06	Transposase-associated domain	Chr01G0010760.1	S	Function unknown	POORLY CHARACTERIZED	Chr01G0013380.1	ko03460	Fanconi anemia pathway	Genetic Information Processing	Replication and repair
AA_permease_2	PF13520.6	Chr01G0009190.1	5.3e-06	Amino acid permease	Chr01G0010770.1	H	Coenzyme transport and metabolism	METABOLISM	Chr01G0013410.1	ko00910	Nitrogen metabolism	Metabolism	Energy metabolism
Abhydrolase_3	PF07859.13	Chr01G0009250.1	1e-15	alpha/beta hydrolase fold	Chr01G0010780.1	G	Carbohydrate transport and metabolism	METABOLISM	Chr01G0013470.1	ko00400	Phenylalanine, tyrosine and tryptophan biosynthesis	Metabolism	Amino acid metabolism
COesterase	PF00135.28	Chr01G0009250.1	4.6e-14	Carboxylesterase family	Chr01G0010790.1	O	Posttranslational modification, protein turnover, chaperones	CELLULAR PROCESSES AND SIGNALING	Chr01G0013540.1	ko00052	Galactose metabolism	Metabolism	Carbohydrate metabolism
Peptidase_S9	PF00326.21	Chr01G0009250.1	1.4e-07	Prolyl oligopeptidase family	Chr01G0010810.1	G	Carbohydrate transport and metabolism	METABOLISM	Chr01G0013550.1	ko04072	Phospholipase D signaling pathway	Environmental Information Processing	Signal transduction
DUF3339	PF11820.8	Chr01G0009260.1	1.8e-18	Protein of unknown function (DUF3339)	Chr01G0010810.1	T	Signal transduction mechanisms	CELLULAR PROCESSES AND SIGNALING	Chr01G0013550.1	ko04144	Endocytosis	Cellular Processes	Transport and catabolism
EXS	PF03124.14	Chr01G0009270.1	1.1e-12	EXS family	Chr01G0010820.1	S	Function unknown	POORLY CHARACTERIZED	Chr01G0013550.1	ko05110	Vibrio cholerae infection	Human Diseases	Infectious diseases: Bacterial
EXS	PF03124.14	Chr01G0009280.1	9.2e-57	EXS family	Chr01G0010840.1	L	Replication, recombination and repair	INFORMATION STORAGE AND PROCESSING	Chr01G0013550.1	ko05134	Legionellosis	Human Diseases	Infectious diseases: Bacterial
SPX	PF03105.19	Chr01G0009280.1	4.8e-50	SPX domain	Chr01G0010850.1	K	Transcription	INFORMATION STORAGE AND PROCESSING	Chr01G0013560.1	ko00562	Inositol phosphate metabolism	Metabolism	Carbohydrate metabolism
EXS	PF03124.14	Chr01G0009290.1	1.1e-82	EXS family	Chr01G0010860.1	K	Transcription	INFORMATION STORAGE AND PROCESSING	Chr01G0013560.1	ko04070	Phosphatidylinositol signaling system	Environmental Information Processing	Signal transduction
SPX	PF03105.19	Chr01G0009290.1	1.2e-60	SPX domain	Chr01G0010870.1	K	Transcription	INFORMATION STORAGE AND PROCESSING	Chr01G0013560.1	ko04136	Autophagy - other	Cellular Processes	Transport and catabolism
dCMP_cyt_deam_1	PF00383.23	Chr01G0009320.1	8e-27	Cytidine and deoxycytidylate deaminase zinc-binding region	Chr01G0010880.1	U	Intracellular trafficking, secretion, and vesicular transpor	CELLULAR PROCESSES AND SIGNALINGt	Chr01G0013560.1	ko04138	Autophagy - yeast	Cellular Processes	Transport and catabolism
MafB19-deam	PF14437.6	Chr01G0009320.1	1.5e-26	MafB19-like deaminase	Chr01G0010890.1	G	Carbohydrate transport and metabolism	METABOLISM	Chr01G0013560.1	ko04140	Autophagy - animal	Cellular Processes	Transport and catabolism
Transpos_assoc	PF13963.6	Chr01G0009330.1	1e-24	Transposase-associated domain	Chr01G0010910.1	S	Function unknown	POORLY CHARACTERIZED	Chr01G0013560.1	ko04145	Phagosome	Cellular Processes	Transport and catabolism
DUF4216	PF13952.6	Chr01G0009330.1	1.1e-21	Domain of unknown function (DUF4216)	Chr01G0010920.1	T	Signal transduction mechanisms	CELLULAR PROCESSES AND SIGNALING	Chr01G0013560.1	ko04371	Apelin signaling pathway	Environmental Information Processing	Signal transduction
Transposase_21	PF02992.14	Chr01G0009330.1	4.3e-07	Transposase family tnp2	Chr01G0010940.1	B	Chromatin structure and dynamics	INFORMATION STORAGE AND PROCESSING	Chr01G0013560.1	ko05152	Tuberculosis	Human Diseases	Infectious diseases: Bacterial
PhoLip_ATPase_N	PF16209.5	Chr01G0009340.1	2e-20	Phospholipid-translocating ATPase N-terminal	Chr01G0010940.1	K	Transcription	INFORMATION STORAGE AND PROCESSING	Chr01G0013560.1	ko05167	Kaposi sarcoma-associated herpesvirus infection	Human Diseases	Infectious diseases: Viral
E1-E2_ATPase	PF00122.20	Chr01G0009340.1	2.6e-07	E1-E2 ATPase	Chr01G0010950.1	L	Replication, recombination and repair	INFORMATION STORAGE AND PROCESSING	Chr01G0013580.1	ko00130	Ubiquinone and other terpenoid-quinone biosynthesis	Metabolism	Metabolism of cofactors and vitamins
EF-hand_1	PF00036.32	Chr01G0009350.1	8.9e-30	EF hand	Chr01G0010960.1	S	Function unknown	POORLY CHARACTERIZED	Chr01G0013600.1	ko00040	Pentose and glucuronate interconversions	Metabolism	Carbohydrate metabolism
EF-hand_7	PF13499.6	Chr01G0009350.1	2.7e-27	EF-hand domain pair	Chr01G0010970.1	S	Function unknown	POORLY CHARACTERIZED	Chr01G0013610.1	ko00040	Pentose and glucuronate interconversions	Metabolism	Carbohydrate metabolism
EF-hand_6	PF13405.6	Chr01G0009350.1	8.1e-25	EF-hand domain	Chr01G0010980.1	S	Function unknown	POORLY CHARACTERIZED	Chr01G0013620.1	ko00040	Pentose and glucuronate interconversions	Metabolism	Carbohydrate metabolism
EF-hand_5	PF13202.6	Chr01G0009350.1	1.7e-22	EF hand	Chr01G0010990.1	K	Transcription	INFORMATION STORAGE AND PROCESSING	Chr01G0013680.1	ko03010	Ribosome	Genetic Information Processing	Translation
EF-hand_8	PF13833.6	Chr01G0009350.1	5.1e-21	EF-hand domain pair	Chr01G0011000.1	D	Cell cycle control, cell division, chromosome partitioning	CELLULAR PROCESSES AND SIGNALING	Chr01G0013710.1	ko00020	Citrate cycle (TCA cycle)	Metabolism	Carbohydrate metabolism
SPARC_Ca_bdg	PF10591.9	Chr01G0009350.1	3.8e-06	Secreted protein acidic and rich in cysteine Ca binding region	Chr01G0011010.1	D	Cell cycle control, cell division, chromosome partitioning	CELLULAR PROCESSES AND SIGNALING	Chr01G0013710.1	ko00720	Carbon fixation pathways in prokaryotes	Metabolism	Energy metabolism
Pkinase	PF00069.25	Chr01G0009360.1	5.5e-45	Protein kinase domain	Chr01G0011020.1	S	Function unknown	POORLY CHARACTERIZED	Chr01G0013770.1	ko00040	Pentose and glucuronate interconversions	Metabolism	Carbohydrate metabolism
Pkinase_Tyr	PF07714.17	Chr01G0009360.1	5.8e-45	Protein tyrosine kinase	Chr01G0011030.1	S	Function unknown	POORLY CHARACTERIZED	Chr01G0013780.1	ko00910	Nitrogen metabolism	Metabolism	Energy metabolism
HD_3	PF13023.6	Chr01G0009370.1	5.6e-20	HD domain	Chr01G0011040.1	S	Function unknown	POORLY CHARACTERIZED	Chr01G0013870.1	ko00380	Tryptophan metabolism	Metabolism	Amino acid metabolism
zf-RING_2	PF13639.6	Chr01G0009400.1	1.1e-12	Ring finger domain	Chr01G0011050.1	S	Function unknown	POORLY CHARACTERIZED	Chr01G0013900.1	ko00380	Tryptophan metabolism	Metabolism	Amino acid metabolism
zf-RING_11	PF17123.5	Chr01G0009400.1	1.9e-08	RING-like zinc finger	Chr01G0011070.1	S	Function unknown	POORLY CHARACTERIZED	Chr01G0013910.1	ko00380	Tryptophan metabolism	Metabolism	Amino acid metabolism
zf-C3HC4	PF00097.25	Chr01G0009400.1	1.2e-07	Zinc finger, C3HC4 type (RING finger)	Chr01G0011080.1	L	Replication, recombination and repair	INFORMATION STORAGE AND PROCESSING	Chr01G0013920.1	ko04142	Lysosome	Cellular Processes	Transport and catabolism
zf-C3HC4_2	PF13923.6	Chr01G0009400.1	1.1e-06	Zinc finger, C3HC4 type (RING finger)	Chr01G0011120.1	J	Translation, ribosomal structure and biogenesis	INFORMATION STORAGE AND PROCESSING	Chr01G0013930.1	ko04142	Lysosome	Cellular Processes	Transport and catabolism
zf-rbx1	PF12678.7	Chr01G0009400.1	4.2e-06	RING-H2 zinc finger domain	Chr01G0011130.1	S	Function unknown	POORLY CHARACTERIZED	Chr01G0013950.1	ko00940	Phenylpropanoid biosynthesis	Metabolism	Biosynthesis of other secondary metabolites
zf-RING_2	PF13639.6	Chr01G0009410.1	1.7e-11	Ring finger domain	Chr01G0011140.1	G	Carbohydrate transport and metabolism	METABOLISM	Chr01G0013980.1	ko00220	Arginine biosynthesis	Metabolism	Amino acid metabolism
zf-RING_11	PF17123.5	Chr01G0009410.1	2.3e-08	RING-like zinc finger	Chr01G0011150.1	G	Carbohydrate transport and metabolism	METABOLISM	Chr01G0013980.1	ko00250	Alanine, aspartate and glutamate metabolism	Metabolism	Amino acid metabolism
zf-C3HC4	PF00097.25	Chr01G0009410.1	4e-07	Zinc finger, C3HC4 type (RING finger)	Chr01G0011150.1	M	Cell wall/membrane/envelope biogenesis	CELLULAR PROCESSES AND SIGNALING	Chr01G0013980.1	ko00260	Glycine, serine and threonine metabolism	Metabolism	Amino acid metabolism
zf-C3HC4_2	PF13923.6	Chr01G0009410.1	1.5e-06	Zinc finger, C3HC4 type (RING finger)	Chr01G0011160.1	O	Posttranslational modification, protein turnover, chaperones	CELLULAR PROCESSES AND SIGNALING	Chr01G0013980.1	ko00630	Glyoxylate and dicarboxylate metabolism	Metabolism	Carbohydrate metabolism
Retrotrans_gag	PF03732.17	Chr01G0009460.1	1.6e-13	Retrotransposon gag protein	Chr01G0011170.1	L	Replication, recombination and repair	INFORMATION STORAGE AND PROCESSING	Chr01G0013980.1	ko00710	Carbon fixation in photosynthetic organisms	Metabolism	Energy metabolism
RVP_2	PF08284.11	Chr01G0009460.1	2.2e-12	Retroviral aspartyl protease	Chr01G0011180.1	U	Intracellular trafficking, secretion, and vesicular transpor	CELLULAR PROCESSES AND SIGNALINGt	Chr01G0014010.1	ko00260	Glycine, serine and threonine metabolism	Metabolism	Amino acid metabolism
gag-asp_proteas	PF13975.6	Chr01G0009460.1	1.4e-08	gag-polyprotein putative aspartyl protease	Chr01G0011190.1	T	Signal transduction mechanisms	CELLULAR PROCESSES AND SIGNALING	Chr01G0014010.1	ko00350	Tyrosine metabolism	Metabolism	Amino acid metabolism
Asp_protease_2	PF13650.6	Chr01G0009460.1	7.9e-07	Aspartyl protease	Chr01G0011200.1	T	Signal transduction mechanisms	CELLULAR PROCESSES AND SIGNALING	Chr01G0014010.1	ko00360	Phenylalanine metabolism	Metabolism	Amino acid metabolism
CDP-OH_P_transf	PF01066.21	Chr01G0009510.1	8.4e-11	CDP-alcohol phosphatidyltransferase	Chr01G0011210.1	U	Intracellular trafficking, secretion, and vesicular transpor	CELLULAR PROCESSES AND SIGNALINGt	Chr01G0014010.1	ko00410	beta-Alanine metabolism	Metabolism	Metabolism of other amino acids
AdoMetDC_leader	PF08132.11	Chr01G0009530.1	2.8e-31	S-adenosyl-l-methionine decarboxylase leader peptide	Chr01G0011220.1	L	Replication, recombination and repair	INFORMATION STORAGE AND PROCESSING	Chr01G0014010.1	ko00950	Isoquinoline alkaloid biosynthesis	Metabolism	Biosynthesis of other secondary metabolites
SAM_decarbox	PF01536.16	Chr01G0009540.1	3e-108	Adenosylmethionine decarboxylase	Chr01G0011230.1	G	Carbohydrate transport and metabolism	METABOLISM	Chr01G0014010.1	ko00960	Tropane, piperidine and pyridine alkaloid biosynthesis	Metabolism	Biosynthesis of other secondary metabolites
FBD	PF08387.10	Chr01G0009550.1	4.7e-08	FBD	Chr01G0011240.1	O	Posttranslational modification, protein turnover, chaperones	CELLULAR PROCESSES AND SIGNALING	Chr01G0014090.1	ko03010	Ribosome	Genetic Information Processing	Translation
F-box	PF00646.33	Chr01G0009550.1	6.2e-06	F-box domain	Chr01G0011250.1	S	Function unknown	POORLY CHARACTERIZED	Chr01G0014150.1	ko00270	Cysteine and methionine metabolism	Metabolism	Amino acid metabolism
peroxidase	PF00141.23	Chr01G0009570.1	1.1e-10	Peroxidase	Chr01G0011260.1	U	Intracellular trafficking, secretion, and vesicular transpor	CELLULAR PROCESSES AND SIGNALINGt	Chr01G0014150.1	ko00920	Sulfur metabolism	Metabolism	Energy metabolism
PAC1	PF16094.5	Chr01G0009600.1	2.3e-06	Proteasome assembly chaperone 4	Chr01G0011270.1	J	Translation, ribosomal structure and biogenesis	INFORMATION STORAGE AND PROCESSING	Chr01G0014180.1	ko00510	N-Glycan biosynthesis	Metabolism	Glycan biosynthesis and metabolism
TRAM_LAG1_CLN8	PF03798.16	Chr01G0009610.1	2.5e-38	TLC domain	Chr01G0011280.1	J	Translation, ribosomal structure and biogenesis	INFORMATION STORAGE AND PROCESSING	Chr01G0014220.1	ko00760	Nicotinate and nicotinamide metabolism	Metabolism	Metabolism of cofactors and vitamins
6PGD	PF00393.19	Chr01G0009650.1	8e-129	6-phosphogluconate dehydrogenase, C-terminal domain	Chr01G0011290.1	A	RNA processing and modification	INFORMATION STORAGE AND PROCESSING	Chr01G0014360.1	ko00500	Starch and sucrose metabolism	Metabolism	Carbohydrate metabolism
NAD_binding_2	PF03446.15	Chr01G0009650.1	9.3e-47	NAD binding domain of 6-phosphogluconate dehydrogenase	Chr01G0011290.1	D	Cell cycle control, cell division, chromosome partitioning	CELLULAR PROCESSES AND SIGNALING	Chr01G0014370.1	ko03050	Proteasome	Genetic Information Processing	Folding, sorting and degradation
Cpn60_TCP1	PF00118.24	Chr01G0009670.1	1.9e-102	TCP-1/cpn60 chaperonin family	Chr01G0011290.1	K	Transcription	INFORMATION STORAGE AND PROCESSING	Chr01G0014400.1	ko00500	Starch and sucrose metabolism	Metabolism	Carbohydrate metabolism
bZIP_1	PF00170.21	Chr01G0009680.1	7e-14	bZIP transcription factor	Chr01G0011300.1	A	RNA processing and modification	INFORMATION STORAGE AND PROCESSING	Chr01G0014410.1	ko03050	Proteasome	Genetic Information Processing	Folding, sorting and degradation
bZIP_2	PF07716.15	Chr01G0009680.1	4.3e-10	Basic region leucine zipper	Chr01G0011300.1	D	Cell cycle control, cell division, chromosome partitioning	CELLULAR PROCESSES AND SIGNALING	Chr01G0014420.1	ko03050	Proteasome	Genetic Information Processing	Folding, sorting and degradation
TPP_enzyme_M_2	PF16582.5	Chr01G0009730.1	3.8e-19	Middle domain of thiamine pyrophosphate	Chr01G0011300.1	K	Transcription	INFORMATION STORAGE AND PROCESSING	Chr01G0014430.1	ko03050	Proteasome	Genetic Information Processing	Folding, sorting and degradation
TPP_enzyme_C	PF02775.21	Chr01G0009730.1	6e-10	Thiamine pyrophosphate enzyme, C-terminal TPP binding domain	Chr01G0011310.1	C	Energy production and conversion	METABOLISM	Chr01G0014480.1	ko00500	Starch and sucrose metabolism	Metabolism	Carbohydrate metabolism
Ribophorin_II	PF05817.14	Chr01G0009740.1	3.1e-22	Oligosaccharyltransferase subunit Ribophorin II	Chr01G0011320.1	B	Chromatin structure and dynamics	INFORMATION STORAGE AND PROCESSING	Chr01G0014490.1	ko03050	Proteasome	Genetic Information Processing	Folding, sorting and degradation
Retrotrans_gag	PF03732.17	Chr01G0009800.1	1.1e-07	Retrotransposon gag protein	Chr01G0011330.1	S	Function unknown	POORLY CHARACTERIZED	Chr01G0014630.1	ko00270	Cysteine and methionine metabolism	Metabolism	Amino acid metabolism
PPR_2	PF13041.6	Chr01G0009810.1	9e-41	PPR repeat family	Chr01G0011340.1	K	Transcription	INFORMATION STORAGE AND PROCESSING	Chr01G0014680.1	ko03015	mRNA surveillance pathway	Genetic Information Processing	Translation
PPR	PF01535.20	Chr01G0009810.1	7.4e-40	PPR repeat	Chr01G0011350.1	S	Function unknown	POORLY CHARACTERIZED	Chr01G0014710.1	ko00040	Pentose and glucuronate interconversions	Metabolism	Carbohydrate metabolism
DYW_deaminase	PF14432.6	Chr01G0009810.1	1.8e-39	DYW family of nucleic acid deaminases	Chr01G0011360.1	S	Function unknown	POORLY CHARACTERIZED	Chr01G0014710.1	ko02024	Quorum sensing	Cellular Processes	Cellular community - prokaryotes
PPR_1	PF12854.7	Chr01G0009810.1	2.8e-21	PPR repeat	Chr01G0011370.1	S	Function unknown	POORLY CHARACTERIZED	Chr01G0014740.1	ko02024	Quorum sensing	Cellular Processes	Cellular community - prokaryotes
PPR_3	PF13812.6	Chr01G0009810.1	1.1e-19	Pentatricopeptide repeat domain	Chr01G0011380.1	A	RNA processing and modification	INFORMATION STORAGE AND PROCESSING	Chr01G0014740.1	ko03060	Protein export	Genetic Information Processing	Folding, sorting and degradation
HLH	PF00010.26	Chr01G0009830.1	3e-06	Helix-loop-helix DNA-binding domain	Chr01G0011390.1	A	RNA processing and modification	INFORMATION STORAGE AND PROCESSING	Chr01G0014740.1	ko03070	Bacterial secretion system	Environmental Information Processing	Membrane transport
AhpC-TSA_2	PF13911.6	Chr01G0009840.1	5.9e-13	AhpC/TSA antioxidant enzyme	Chr01G0011400.1	O	Posttranslational modification, protein turnover, chaperones	CELLULAR PROCESSES AND SIGNALING	Chr01G0014770.1	ko00062	Fatty acid elongation	Metabolism	Lipid metabolism
Arm	PF00514.23	Chr01G0009850.1	3.4e-15	Armadillo/beta-catenin-like repeat	Chr01G0011410.1	O	Posttranslational modification, protein turnover, chaperones	CELLULAR PROCESSES AND SIGNALING	Chr01G0014770.1	ko00140	Steroid hormone biosynthesis	Metabolism	Lipid metabolism
U-box	PF04564.15	Chr01G0009850.1	1.3e-13	U-box domain	Chr01G0011420.1	S	Function unknown	POORLY CHARACTERIZED	Chr01G0014770.1	ko01040	Biosynthesis of unsaturated fatty acids	Metabolism	Lipid metabolism
HEAT	PF02985.22	Chr01G0009850.1	1.6e-10	HEAT repeat	Chr01G0011430.1	L	Replication, recombination and repair	INFORMATION STORAGE AND PROCESSING	Chr01G0014830.1	ko04075	Plant hormone signal transduction	Environmental Information Processing	Signal transduction
HEAT_2	PF13646.6	Chr01G0009850.1	1.2e-08	HEAT repeats	Chr01G0011440.1	K	Transcription	INFORMATION STORAGE AND PROCESSING	Chr01G0014840.1	ko04141	Protein processing in endoplasmic reticulum	Genetic Information Processing	Folding, sorting and degradation
Lipase_GDSL	PF00657.22	Chr01G0009860.1	3e-09	GDSL-like Lipase/Acylhydrolase	Chr01G0011450.1	U	Intracellular trafficking, secretion, and vesicular transpor	CELLULAR PROCESSES AND SIGNALINGt	Chr01G0014880.1	ko00940	Phenylpropanoid biosynthesis	Metabolism	Biosynthesis of other secondary metabolites
UDPGT	PF00201.18	Chr01G0009880.1	1.1e-15	UDP-glucoronosyl and UDP-glucosyl transferase	Chr01G0011460.1	A	RNA processing and modification	INFORMATION STORAGE AND PROCESSING	Chr01G0014880.1	ko00941	Flavonoid biosynthesis	Metabolism	Biosynthesis of other secondary metabolites
Hydrolase_4	PF12146.8	Chr01G0009890.1	5e-14	Serine aminopeptidase, S33	Chr01G0011460.1	D	Cell cycle control, cell division, chromosome partitioning	CELLULAR PROCESSES AND SIGNALING	Chr01G0014880.1	ko00945	Stilbenoid, diarylheptanoid and gingerol biosynthesis	Metabolism	Biosynthesis of other secondary metabolites
Peptidase_S9	PF00326.21	Chr01G0009890.1	2.5e-06	Prolyl oligopeptidase family	Chr01G0011460.1	K	Transcription	INFORMATION STORAGE AND PROCESSING	Chr01G0014890.1	ko00940	Phenylpropanoid biosynthesis	Metabolism	Biosynthesis of other secondary metabolites
Abhydrolase_1	PF00561.20	Chr01G0009890.1	3.8e-06	alpha/beta hydrolase fold	Chr01G0011470.1	T	Signal transduction mechanisms	CELLULAR PROCESSES AND SIGNALING	Chr01G0014890.1	ko00941	Flavonoid biosynthesis	Metabolism	Biosynthesis of other secondary metabolites
HSP90	PF00183.18	Chr01G0009900.1	4e-195	Hsp90 protein	Chr01G0011480.1	K	Transcription	INFORMATION STORAGE AND PROCESSING	Chr01G0014890.1	ko00945	Stilbenoid, diarylheptanoid and gingerol biosynthesis	Metabolism	Biosynthesis of other secondary metabolites
HATPase_c	PF02518.26	Chr01G0009900.1	4.2e-13	Histidine kinase-, DNA gyrase B-, and HSP90-like ATPase	Chr01G0011490.1	K	Transcription	INFORMATION STORAGE AND PROCESSING	Chr01G0014900.1	ko00940	Phenylpropanoid biosynthesis	Metabolism	Biosynthesis of other secondary metabolites
HATPase_c_3	PF13589.6	Chr01G0009900.1	4.4e-11	Histidine kinase-, DNA gyrase B-, and HSP90-like ATPase	Chr01G0011500.1	O	Posttranslational modification, protein turnover, chaperones	CELLULAR PROCESSES AND SIGNALING	Chr01G0014900.1	ko00941	Flavonoid biosynthesis	Metabolism	Biosynthesis of other secondary metabolites
RNA_pol	PF00940.19	Chr01G0009910.1	9.5e-157	DNA-dependent RNA polymerase	Chr01G0011510.1	G	Carbohydrate transport and metabolism	METABOLISM	Chr01G0014900.1	ko00945	Stilbenoid, diarylheptanoid and gingerol biosynthesis	Metabolism	Biosynthesis of other secondary metabolites
RPOL_N	PF14700.6	Chr01G0009910.1	2.2e-87	DNA-directed RNA polymerase N-terminal	Chr01G0011520.1	A	RNA processing and modification	INFORMATION STORAGE AND PROCESSING	Chr01G0014910.1	ko03060	Protein export	Genetic Information Processing	Folding, sorting and degradation
Adenine_glyco	PF03352.13	Chr01G0009920.1	3.9e-52	Methyladenine glycosylase	Chr01G0011530.1	A	RNA processing and modification	INFORMATION STORAGE AND PROCESSING	Chr01G0014920.1	ko03060	Protein export	Genetic Information Processing	Folding, sorting and degradation
HLH	PF00010.26	Chr01G0009950.1	3.3e-13	Helix-loop-helix DNA-binding domain	Chr01G0011540.1	A	RNA processing and modification	INFORMATION STORAGE AND PROCESSING	Chr01G0014930.1	ko04110	Cell cycle	Cellular Processes	Cell growth and death
O-FucT	PF10250.9	Chr01G0009960.1	5.7e-30	GDP-fucose protein O-fucosyltransferase	Chr01G0011550.1	S	Function unknown	POORLY CHARACTERIZED	Chr01G0014930.1	ko04111	Cell cycle - yeast	Cellular Processes	Cell growth and death
Peptidase_S9_N	PF02897.15	Chr01G0009970.1	2.3e-41	Prolyl oligopeptidase, N-terminal beta-propeller domain	Chr01G0011560.1	E	Amino acid transport and metabolism	METABOLISM	Chr01G0014930.1	ko04113	Meiosis - yeast	Cellular Processes	Cell growth and death
tRNA_deacylase	PF04414.12	Chr01G0009990.1	2.8e-52	D-aminoacyl-tRNA deacylase	Chr01G0011570.1	F	Nucleotide transport and metabolism	METABOLISM	Chr01G0014930.1	ko04114	Oocyte meiosis	Cellular Processes	Cell growth and death
Sulfotransfer_1	PF00685.27	Chr01G0010010.1	3.1e-69	Sulfotransferase domain	Chr01G0011580.1	S	Function unknown	POORLY CHARACTERIZED	Chr01G0014930.1	ko04914	Progesterone-mediated oocyte maturation	Organismal Systems	Endocrine system
Sulfotransfer_3	PF13469.6	Chr01G0010010.1	4.2e-10	Sulfotransferase family	Chr01G0011590.1	Q	Secondary metabolites biosynthesis, transport and catabolism	METABOLISM	Chr01G0014930.1	ko05166	Human T-cell leukemia virus 1 infection	Human Diseases	Infectious diseases: Viral
Retrotran_gag_3	PF14244.6	Chr01G0010020.1	1.9e-17	gag-polypeptide of LTR copia-type	Chr01G0011600.1	K	Transcription	INFORMATION STORAGE AND PROCESSING	Chr01G0014940.1	ko01523	Antifolate resistance	Human Diseases	Drug resistance: Antineoplastic
Retrotrans_gag	PF03732.17	Chr01G0010020.1	2.1e-11	Retrotransposon gag protein	Chr01G0011610.1	S	Function unknown	POORLY CHARACTERIZED	Chr01G0014940.1	ko01524	Platinum drug resistance	Human Diseases	Drug resistance: Antineoplastic
Retrotran_gag_2	PF14223.6	Chr01G0010020.1	2.6e-09	gag-polypeptide of LTR copia-type	Chr01G0011620.1	O	Posttranslational modification, protein turnover, chaperones	CELLULAR PROCESSES AND SIGNALING	Chr01G0014940.1	ko02010	ABC transporters	Environmental Information Processing	Membrane transport
Myb_DNA-bind_3	PF12776.7	Chr01G0010030.1	1.4e-25	Myb/SANT-like DNA-binding domain	Chr01G0011630.1	O	Posttranslational modification, protein turnover, chaperones	CELLULAR PROCESSES AND SIGNALING	Chr01G0014940.1	ko04071	Sphingolipid signaling pathway	Environmental Information Processing	Signal transduction
ACT	PF01842.25	Chr01G0010050.1	1e-28	ACT domain	Chr01G0011640.1	K	Transcription	INFORMATION STORAGE AND PROCESSING	Chr01G0014940.1	ko04976	Bile secretion	Organismal Systems	Digestive system
ACT_4	PF13291.6	Chr01G0010050.1	2.1e-13	ACT domain	Chr01G0011660.1	D	Cell cycle control, cell division, chromosome partitioning	CELLULAR PROCESSES AND SIGNALING	Chr01G0014940.1	ko04977	Vitamin digestion and absorption	Organismal Systems	Digestive system
ACT_6	PF13740.6	Chr01G0010050.1	2.4e-08	ACT domain	Chr01G0011660.1	Z	Cytoskeleton	CELLULAR PROCESSES AND SIGNALING	Chr01G0014940.1	ko05206	MicroRNAs in cancer	Human Diseases	Cancers: Overview
p450	PF00067.22	Chr01G0010100.1	1.6e-82	Cytochrome P450	Chr01G0011670.1	K	Transcription	INFORMATION STORAGE AND PROCESSING	Chr01G0014960.1	ko00010	Glycolysis / Gluconeogenesis	Metabolism	Carbohydrate metabolism
p450	PF00067.22	Chr01G0010110.1	1.8e-50	Cytochrome P450	Chr01G0011680.1	T	Signal transduction mechanisms	CELLULAR PROCESSES AND SIGNALING	Chr01G0014960.1	ko00710	Carbon fixation in photosynthetic organisms	Metabolism	Energy metabolism
p450	PF00067.22	Chr01G0010130.1	1.7e-06	Cytochrome P450	Chr01G0011690.1	L	Replication, recombination and repair	INFORMATION STORAGE AND PROCESSING	Chr01G0014960.1	ko04066	HIF-1 signaling pathway	Environmental Information Processing	Signal transduction
p450	PF00067.22	Chr01G0010140.1	3.9e-09	Cytochrome P450	Chr01G0011700.1	I	Lipid transport and metabolism	METABOLISM	Chr01G0014960.1	ko05010	Alzheimer disease	Human Diseases	Neurodegenerative diseases
p450	PF00067.22	Chr01G0010170.1	9.5e-85	Cytochrome P450	Chr01G0011710.1	S	Function unknown	POORLY CHARACTERIZED	Chr01G0015000.1	ko00230	Purine metabolism	Metabolism	Nucleotide metabolism
p450	PF00067.22	Chr01G0010180.1	1.9e-82	Cytochrome P450	Chr01G0011720.1	S	Function unknown	POORLY CHARACTERIZED	Chr01G0015000.1	ko00240	Pyrimidine metabolism	Metabolism	Nucleotide metabolism
p450	PF00067.22	Chr01G0010190.1	7.6e-75	Cytochrome P450	Chr01G0011730.1	S	Function unknown	POORLY CHARACTERIZED	Chr01G0015000.1	ko03030	DNA replication	Genetic Information Processing	Replication and repair
p450	PF00067.22	Chr01G0010200.1	2.8e-76	Cytochrome P450	Chr01G0011740.1	S	Function unknown	POORLY CHARACTERIZED	Chr01G0015110.1	ko00460	Cyanoamino acid metabolism	Metabolism	Metabolism of other amino acids
p450	PF00067.22	Chr01G0010210.1	3.2e-77	Cytochrome P450	Chr01G0011760.1	S	Function unknown	POORLY CHARACTERIZED	Chr01G0015110.1	ko00500	Starch and sucrose metabolism	Metabolism	Carbohydrate metabolism
p450	PF00067.22	Chr01G0010220.1	6.9e-78	Cytochrome P450	Chr01G0011780.1	K	Transcription	INFORMATION STORAGE AND PROCESSING	Chr01G0015110.1	ko00940	Phenylpropanoid biosynthesis	Metabolism	Biosynthesis of other secondary metabolites
Malectin_like	PF12819.7	Chr01G0010250.1	1.2e-31	Malectin-like domain	Chr01G0011790.1	A	RNA processing and modification	INFORMATION STORAGE AND PROCESSING	Chr01G0015120.1	ko00591	Linoleic acid metabolism	Metabolism	Lipid metabolism
Malectin	PF11721.8	Chr01G0010250.1	5.7e-08	Malectin domain	Chr01G0011800.1	G	Carbohydrate transport and metabolism	METABOLISM	Chr01G0015120.1	ko00592	alpha-Linolenic acid metabolism	Metabolism	Lipid metabolism
Retrotran_gag_2	PF14223.6	Chr01G0010260.1	6.1e-17	gag-polypeptide of LTR copia-type	Chr01G0011810.1	K	Transcription	INFORMATION STORAGE AND PROCESSING	Chr01G0015130.1	ko00220	Arginine biosynthesis	Metabolism	Amino acid metabolism
p450	PF00067.22	Chr01G0010270.1	3.2e-33	Cytochrome P450	Chr01G0011820.1	S	Function unknown	POORLY CHARACTERIZED	Chr01G0015130.1	ko00230	Purine metabolism	Metabolism	Nucleotide metabolism
Malectin_like	PF12819.7	Chr01G0010280.1	4e-09	Malectin-like domain	Chr01G0011830.1	A	RNA processing and modification	INFORMATION STORAGE AND PROCESSING	Chr01G0015130.1	ko00791	Atrazine degradation	Metabolism	Xenobiotics biodegradation and metabolism
p450	PF00067.22	Chr01G0010290.1	4.9e-76	Cytochrome P450	Chr01G0011830.1	D	Cell cycle control, cell division, chromosome partitioning	CELLULAR PROCESSES AND SIGNALING	Chr01G0015140.1	ko00220	Arginine biosynthesis	Metabolism	Amino acid metabolism
Nop14	PF04147.12	Chr01G0010400.1	3.3e-220	Nop14-like family	Chr01G0011830.1	K	Transcription	INFORMATION STORAGE AND PROCESSING	Chr01G0015140.1	ko00230	Purine metabolism	Metabolism	Nucleotide metabolism
Usp	PF00582.26	Chr01G0010410.1	1.7e-22	Universal stress protein family	Chr01G0011840.1	D	Cell cycle control, cell division, chromosome partitioning	CELLULAR PROCESSES AND SIGNALING	Chr01G0015140.1	ko00791	Atrazine degradation	Metabolism	Xenobiotics biodegradation and metabolism
Transpos_assoc	PF13963.6	Chr01G0010420.1	2.8e-12	Transposase-associated domain	Chr01G0011840.1	O	Posttranslational modification, protein turnover, chaperones	CELLULAR PROCESSES AND SIGNALING	Chr01G0015150.1	ko00230	Purine metabolism	Metabolism	Nucleotide metabolism
zf-rbx1	PF12678.7	Chr01G0010440.1	2.9e-10	RING-H2 zinc finger domain	Chr01G0011850.1	S	Function unknown	POORLY CHARACTERIZED	Chr01G0015150.1	ko00730	Thiamine metabolism	Metabolism	Metabolism of cofactors and vitamins
zf-RING_2	PF13639.6	Chr01G0010440.1	4.1e-10	Ring finger domain	Chr01G0011860.1	T	Signal transduction mechanisms	CELLULAR PROCESSES AND SIGNALING	Chr01G0015160.1	ko00190	Oxidative phosphorylation	Metabolism	Energy metabolism
zf-C3HC4_2	PF13923.6	Chr01G0010440.1	1.9e-08	Zinc finger, C3HC4 type (RING finger)	Chr01G0011870.1	T	Signal transduction mechanisms	CELLULAR PROCESSES AND SIGNALING	Chr01G0015160.1	ko04714	Thermogenesis	Organismal Systems	Environmental adaptation
zf-RING_UBOX	PF13445.6	Chr01G0010440.1	2.2e-06	RING-type zinc-finger	Chr01G0011880.1	O	Posttranslational modification, protein turnover, chaperones	CELLULAR PROCESSES AND SIGNALING	Chr01G0015160.1	ko04723	Retrograde endocannabinoid signaling	Organismal Systems	Nervous system
zf-C3HC4	PF00097.25	Chr01G0010440.1	3.6e-06	Zinc finger, C3HC4 type (RING finger)	Chr01G0011890.1	T	Signal transduction mechanisms	CELLULAR PROCESSES AND SIGNALING	Chr01G0015160.1	ko04932	Non-alcoholic fatty liver disease (NAFLD)	Human Diseases	Endocrine and metabolic diseases
zf-RING_5	PF14634.6	Chr01G0010440.1	5.8e-06	zinc-RING finger domain	Chr01G0011900.1	O	Posttranslational modification, protein turnover, chaperones	CELLULAR PROCESSES AND SIGNALING	Chr01G0015160.1	ko05010	Alzheimer disease	Human Diseases	Neurodegenerative diseases
zf-ANAPC11	PF12861.7	Chr01G0010440.1	9.2e-06	Anaphase-promoting complex subunit 11 RING-H2 finger	Chr01G0011910.1	C	Energy production and conversion	METABOLISM	Chr01G0015160.1	ko05012	Parkinson disease	Human Diseases	Neurodegenerative diseases
Pkinase	PF00069.25	Chr01G0010460.1	9.3e-25	Protein kinase domain	Chr01G0011920.1	K	Transcription	INFORMATION STORAGE AND PROCESSING	Chr01G0015160.1	ko05016	Huntington disease	Human Diseases	Neurodegenerative diseases
Pkinase_Tyr	PF07714.17	Chr01G0010460.1	4.7e-15	Protein tyrosine kinase	Chr01G0011930.1	S	Function unknown	POORLY CHARACTERIZED	Chr01G0015200.1	ko03050	Proteasome	Genetic Information Processing	Folding, sorting and degradation
SBP	PF03110.14	Chr01G0010470.1	4.4e-32	SBP domain	Chr01G0011940.1	S	Function unknown	POORLY CHARACTERIZED	Chr01G0015220.1	ko04626	Plant-pathogen interaction	Organismal Systems	Environmental adaptation
YABBY	PF04690.13	Chr01G0010480.1	3.4e-52	YABBY protein	Chr01G0011950.1	K	Transcription	INFORMATION STORAGE AND PROCESSING	Chr01G0015230.1	ko00510	N-Glycan biosynthesis	Metabolism	Glycan biosynthesis and metabolism
RGP	PF03214.13	Chr01G0010490.1	1.6e-178	Reversibly glycosylated polypeptide	Chr01G0011960.1	G	Carbohydrate transport and metabolism	METABOLISM	Chr01G0015230.1	ko04141	Protein processing in endoplasmic reticulum	Genetic Information Processing	Folding, sorting and degradation
Glucosamine_iso	PF01182.20	Chr01G0010500.1	8.8e-30	Glucosamine-6-phosphate isomerases/6-phosphogluconolactonase	Chr01G0011970.1	P	Inorganic ion transport and metabolism	METABOLISM	Chr01G0015240.1	ko03013	RNA transport	Genetic Information Processing	Translation
p450	PF00067.22	Chr01G0010520.1	3.4e-21	Cytochrome P450	Chr01G0011980.1	S	Function unknown	POORLY CHARACTERIZED	Chr01G0015250.1	ko03013	RNA transport	Genetic Information Processing	Translation
Coq4	PF05019.13	Chr01G0010530.1	1.1e-81	Coenzyme Q (ubiquinone) biosynthesis protein Coq4	Chr01G0011990.1	T	Signal transduction mechanisms	CELLULAR PROCESSES AND SIGNALING	Chr01G0015270.1	ko00730	Thiamine metabolism	Metabolism	Metabolism of cofactors and vitamins
OB_NTP_bind	PF07717.16	Chr01G0010560.1	1e-17	Oligonucleotide/oligosaccharide-binding (OB)-fold	Chr01G0012000.1	S	Function unknown	POORLY CHARACTERIZED	Chr01G0015280.1	ko03060	Protein export	Genetic Information Processing	Folding, sorting and degradation
HA2	PF04408.23	Chr01G0010560.1	3.4e-17	Helicase associated domain (HA2)	Chr01G0012010.1	E	Amino acid transport and metabolism	METABOLISM	Chr01G0015290.1	ko03010	Ribosome	Genetic Information Processing	Translation
Helicase_C	PF00271.31	Chr01G0010560.1	2e-10	Helicase conserved C-terminal domain	Chr01G0012020.1	S	Function unknown	POORLY CHARACTERIZED	Chr01G0015390.1	ko00196	Photosynthesis - antenna proteins	Metabolism	Energy metabolism
GATase_7	PF13537.6	Chr01G0010570.1	3.6e-08	Glutamine amidotransferase domain	Chr01G0012030.1	S	Function unknown	POORLY CHARACTERIZED	Chr01G0015480.1	ko04075	Plant hormone signal transduction	Environmental Information Processing	Signal transduction
NTF2	PF02136.20	Chr01G0010580.1	1.3e-29	Nuclear transport factor 2 (NTF2) domain	Chr01G0012040.1	S	Function unknown	POORLY CHARACTERIZED	Chr01G0015590.1	ko04013	MAPK signaling pathway - fly	Environmental Information Processing	Signal transduction
RRM_1	PF00076.22	Chr01G0010580.1	4.5e-13	RNA recognition motif. (a.k.a. RRM, RBD, or RNP domain)	Chr01G0012050.1	K	Transcription	INFORMATION STORAGE AND PROCESSING	Chr01G0015590.1	ko04022	cGMP-PKG signaling pathway	Environmental Information Processing	Signal transduction
NINJA_B	PF16136.5	Chr01G0010590.1	1.7e-17	Putative nuclear localisation signal	Chr01G0012060.1	S	Function unknown	POORLY CHARACTERIZED	Chr01G0015590.1	ko04371	Apelin signaling pathway	Environmental Information Processing	Signal transduction
EAR	PF07897.11	Chr01G0010590.1	1.4e-16	Ethylene-responsive binding factor-associated repression	Chr01G0012070.1	D	Cell cycle control, cell division, chromosome partitioning	CELLULAR PROCESSES AND SIGNALING	Chr01G0015590.1	ko05418	Fluid shear stress and atherosclerosis	Human Diseases	Cardiovascular diseases
Jas	PF16135.5	Chr01G0010590.1	8.7e-16	TPL-binding domain in jasmonate signalling	Chr01G0012070.1	Z	Cytoskeleton	CELLULAR PROCESSES AND SIGNALING	Chr01G0015640.1	ko00230	Purine metabolism	Metabolism	Nucleotide metabolism
LRR_8	PF13855.6	Chr01G0010600.1	9.1e-27	Leucine rich repeat	Chr01G0012080.1	G	Carbohydrate transport and metabolism	METABOLISM	Chr01G0015640.1	ko00240	Pyrimidine metabolism	Metabolism	Nucleotide metabolism
LRR_4	PF12799.7	Chr01G0010600.1	1.4e-22	Leucine Rich repeats (2 copies)	Chr01G0012090.1	E	Amino acid transport and metabolism	METABOLISM	Chr01G0015640.1	ko03030	DNA replication	Genetic Information Processing	Replication and repair
LRRNT_2	PF08263.12	Chr01G0010600.1	5.6e-11	Leucine rich repeat N-terminal domain	Chr01G0012100.1	F	Nucleotide transport and metabolism	METABOLISM	Chr01G0015660.1	ko00600	Sphingolipid metabolism	Metabolism	Lipid metabolism
LRR_1	PF00560.33	Chr01G0010600.1	3.9e-09	Leucine Rich Repeat	Chr01G0012110.1	F	Nucleotide transport and metabolism	METABOLISM	Chr01G0015660.1	ko04071	Sphingolipid signaling pathway	Environmental Information Processing	Signal transduction
fn3_PAP	PF17808.1	Chr01G0010640.1	1.9e-40	Fn3-like domain from Purple Acid Phosphatase	Chr01G0012130.1	O	Posttranslational modification, protein turnover, chaperones	CELLULAR PROCESSES AND SIGNALING	Chr01G0015710.1	ko00030	Pentose phosphate pathway	Metabolism	Carbohydrate metabolism
Metallophos	PF00149.28	Chr01G0010640.1	5.9e-20	Calcineurin-like phosphoesterase	Chr01G0012140.1	G	Carbohydrate transport and metabolism	METABOLISM	Chr01G0015710.1	ko00480	Glutathione metabolism	Metabolism	Metabolism of other amino acids
Metallophos_C	PF14008.6	Chr01G0010640.1	1.3e-15	Iron/zinc purple acid phosphatase-like protein C	Chr01G0012150.1	O	Posttranslational modification, protein turnover, chaperones	CELLULAR PROCESSES AND SIGNALING	Chr01G0015710.1	ko05230	Central carbon metabolism in cancer	Human Diseases	Cancers: Overview
Pur_ac_phosph_N	PF16656.5	Chr01G0010640.1	8.9e-08	Purple acid Phosphatase, N-terminal domain	Chr01G0012160.1	O	Posttranslational modification, protein turnover, chaperones	CELLULAR PROCESSES AND SIGNALING	Chr01G0015780.1	ko04075	Plant hormone signal transduction	Environmental Information Processing	Signal transduction
fn3_PAP	PF17808.1	Chr01G0010650.1	4.1e-41	Fn3-like domain from Purple Acid Phosphatase	Chr01G0012170.1	O	Posttranslational modification, protein turnover, chaperones	CELLULAR PROCESSES AND SIGNALING	Chr01G0015800.1	ko04910	Insulin signaling pathway	Organismal Systems	Endocrine system
Metallophos	PF00149.28	Chr01G0010650.1	1.8e-18	Calcineurin-like phosphoesterase	Chr01G0012180.1	O	Posttranslational modification, protein turnover, chaperones	CELLULAR PROCESSES AND SIGNALING	Chr01G0015810.1	ko04626	Plant-pathogen interaction	Organismal Systems	Environmental adaptation
Metallophos_C	PF14008.6	Chr01G0010650.1	2.4e-16	Iron/zinc purple acid phosphatase-like protein C	Chr01G0012190.1	O	Posttranslational modification, protein turnover, chaperones	CELLULAR PROCESSES AND SIGNALING	Chr01G0015830.1	ko04626	Plant-pathogen interaction	Organismal Systems	Environmental adaptation
Pur_ac_phosph_N	PF16656.5	Chr01G0010650.1	9.7e-09	Purple acid Phosphatase, N-terminal domain	Chr01G0012200.1	O	Posttranslational modification, protein turnover, chaperones	CELLULAR PROCESSES AND SIGNALING	Chr01G0015850.1	ko04146	Peroxisome	Cellular Processes	Transport and catabolism
DUF647	PF04884.14	Chr01G0010660.1	1.9e-82	Vitamin B6 photo-protection and homoeostasis	Chr01G0012210.1	S	Function unknown	POORLY CHARACTERIZED	Chr01G0015880.1	ko00010	Glycolysis / Gluconeogenesis	Metabolism	Carbohydrate metabolism
Ureide_permease	PF07168.11	Chr01G0010680.1	6.6e-201	Ureide permease	Chr01G0012220.1	T	Signal transduction mechanisms	CELLULAR PROCESSES AND SIGNALING	Chr01G0015880.1	ko00020	Citrate cycle (TCA cycle)	Metabolism	Carbohydrate metabolism
Sugar_transport	PF06800.12	Chr01G0010680.1	8.4e-06	Sugar transport protein	Chr01G0012230.1	S	Function unknown	POORLY CHARACTERIZED	Chr01G0015880.1	ko00620	Pyruvate metabolism	Metabolism	Carbohydrate metabolism
Band_7	PF01145.25	Chr01G0010690.1	4.3e-13	SPFH domain / Band 7 family	Chr01G0012240.1	S	Function unknown	POORLY CHARACTERIZED	Chr01G0015880.1	ko04066	HIF-1 signaling pathway	Environmental Information Processing	Signal transduction
Abhydrolase_6	PF12697.7	Chr01G0010720.1	2.7e-13	Alpha/beta hydrolase family	Chr01G0012260.1	O	Posttranslational modification, protein turnover, chaperones	CELLULAR PROCESSES AND SIGNALING	Chr01G0015880.1	ko04922	Glucagon signaling pathway	Organismal Systems	Endocrine system
Abhydrolase_1	PF00561.20	Chr01G0010720.1	1.3e-11	alpha/beta hydrolase fold	Chr01G0012270.1	O	Posttranslational modification, protein turnover, chaperones	CELLULAR PROCESSES AND SIGNALING	Chr01G0015880.1	ko05230	Central carbon metabolism in cancer	Human Diseases	Cancers: Overview
Hydrolase_4	PF12146.8	Chr01G0010720.1	1.5e-09	Serine aminopeptidase, S33	Chr01G0012280.1	K	Transcription	INFORMATION STORAGE AND PROCESSING	Chr01G0015930.1	ko04142	Lysosome	Cellular Processes	Transport and catabolism
X8	PF07983.13	Chr01G0010730.1	1.7e-20	X8 domain	Chr01G0012290.1	S	Function unknown	POORLY CHARACTERIZED	Chr01G0015990.1	ko04075	Plant hormone signal transduction	Environmental Information Processing	Signal transduction
2014-03-03	PF00244.20	Chr01G0010750.1	9.7e-98	14-3-3 protein	Chr01G0012300.1	G	Carbohydrate transport and metabolism	METABOLISM	Chr01G0016090.1	ko00260	Glycine, serine and threonine metabolism	Metabolism	Amino acid metabolism
Methyltransf_29	PF03141.16	Chr01G0010760.1	4.5e-136	Putative S-adenosyl-L-methionine-dependent methyltransferase	Chr01G0012310.1	I	Lipid transport and metabolism	METABOLISM	Chr01G0016090.1	ko00261	Monobactam biosynthesis	Metabolism	Biosynthesis of other secondary metabolites
Methyltransf_11	PF08241.12	Chr01G0010760.1	8.1e-12	Methyltransferase domain	Chr01G0012320.1	U	Intracellular trafficking, secretion, and vesicular transpor	CELLULAR PROCESSES AND SIGNALINGt	Chr01G0016090.1	ko00270	Cysteine and methionine metabolism	Metabolism	Amino acid metabolism
Methyltransf_25	PF13649.6	Chr01G0010760.1	2.9e-10	Methyltransferase domain	Chr01G0012330.1	S	Function unknown	POORLY CHARACTERIZED	Chr01G0016090.1	ko00300	Lysine biosynthesis	Metabolism	Amino acid metabolism
Methyltransf_31	PF13847.6	Chr01G0010760.1	2.6e-08	Methyltransferase domain	Chr01G0012340.1	S	Function unknown	POORLY CHARACTERIZED	Chr01G0016110.1	ko04144	Endocytosis	Cellular Processes	Transport and catabolism
Methyltransf_23	PF13489.6	Chr01G0010760.1	2.4e-06	Methyltransferase domain	Chr01G0012360.1	S	Function unknown	POORLY CHARACTERIZED	Chr01G0016160.1	ko00310	Lysine degradation	Metabolism	Amino acid metabolism
cobW	PF02492.19	Chr01G0010770.1	1.2e-53	CobW/HypB/UreG, nucleotide-binding domain	Chr01G0012370.1	P	Inorganic ion transport and metabolism	METABOLISM	Chr01G0016160.1	ko04211	Longevity regulating pathway	Organismal Systems	Aging
CobW_C	PF07683.14	Chr01G0010770.1	1.3e-17	Cobalamin synthesis protein cobW C-terminal domain	Chr01G0012390.1	P	Inorganic ion transport and metabolism	METABOLISM	Chr01G0016190.1	ko00310	Lysine degradation	Metabolism	Amino acid metabolism
Glyco_hydro_1	PF00232.18	Chr01G0010780.1	3.9e-162	Glycosyl hydrolase family 1	Chr01G0012400.1	P	Inorganic ion transport and metabolism	METABOLISM	Chr01G0016190.1	ko04211	Longevity regulating pathway	Organismal Systems	Aging
Cellulase	PF00150.18	Chr01G0010780.1	9.3e-08	Cellulase (glycosyl hydrolase family 5)	Chr01G0012410.1	P	Inorganic ion transport and metabolism	METABOLISM	Chr01G0016260.1	ko00030	Pentose phosphate pathway	Metabolism	Carbohydrate metabolism
Peptidase_M16	PF00675.20	Chr01G0010790.1	1.2e-54	Insulinase (Peptidase family M16)	Chr01G0012420.1	S	Function unknown	POORLY CHARACTERIZED	Chr01G0016260.1	ko00190	Oxidative phosphorylation	Metabolism	Energy metabolism
Peptidase_M16_C	PF05193.21	Chr01G0010790.1	9.2e-11	Peptidase M16 inactive domain	Chr01G0012430.1	T	Signal transduction mechanisms	CELLULAR PROCESSES AND SIGNALING	Chr01G0016260.1	ko02020	Two-component system	Environmental Information Processing	Signal transduction
UDPG_MGDP_dh_C	PF03720.15	Chr01G0010810.1	1.5e-23	UDP-glucose/GDP-mannose dehydrogenase family, UDP binding domain	Chr01G0012440.1	T	Signal transduction mechanisms	CELLULAR PROCESSES AND SIGNALING	Chr01G0016260.1	ko04260	Cardiac muscle contraction	Organismal Systems	Circulatory system
UDPG_MGDP_dh	PF00984.19	Chr01G0010810.1	2.5e-19	UDP-glucose/GDP-mannose dehydrogenase family, central domain	Chr01G0012460.1	T	Signal transduction mechanisms	CELLULAR PROCESSES AND SIGNALING	Chr01G0016260.1	ko04714	Thermogenesis	Organismal Systems	Environmental adaptation
zf-C2H2_6	PF13912.6	Chr01G0010840.1	9.5e-25	C2H2-type zinc finger	Chr01G0012470.1	K	Transcription	INFORMATION STORAGE AND PROCESSING	Chr01G0016260.1	ko04932	Non-alcoholic fatty liver disease (NAFLD)	Human Diseases	Endocrine and metabolic diseases
zf-C2H2_4	PF13894.6	Chr01G0010840.1	1.8e-09	C2H2-type zinc finger	Chr01G0012480.1	L	Replication, recombination and repair	INFORMATION STORAGE AND PROCESSING	Chr01G0016260.1	ko05010	Alzheimer disease	Human Diseases	Neurodegenerative diseases
zf-C2H2_jaz	PF12171.8	Chr01G0010840.1	4e-06	Zinc-finger double-stranded RNA-binding	Chr01G0012490.1	J	Translation, ribosomal structure and biogenesis	INFORMATION STORAGE AND PROCESSING	Chr01G0016260.1	ko05012	Parkinson disease	Human Diseases	Neurodegenerative diseases
WRKY	PF03106.15	Chr01G0010850.1	2e-12	WRKY DNA -binding domain	Chr01G0012500.1	S	Function unknown	POORLY CHARACTERIZED	Chr01G0016260.1	ko05016	Huntington disease	Human Diseases	Neurodegenerative diseases
WRKY	PF03106.15	Chr01G0010860.1	6e-09	WRKY DNA -binding domain	Chr01G0012510.1	S	Function unknown	POORLY CHARACTERIZED	Chr01G0016300.1	ko04075	Plant hormone signal transduction	Environmental Information Processing	Signal transduction
V-SNARE_C	PF12352.8	Chr01G0010880.1	5.7e-06	Snare region anchored in the vesicle membrane C-terminus	Chr01G0012520.1	S	Function unknown	POORLY CHARACTERIZED	Chr01G0016310.1	ko03010	Ribosome	Genetic Information Processing	Translation
Pur_ac_phosph_N	PF16656.5	Chr01G0010890.1	1.5e-20	Purple acid Phosphatase, N-terminal domain	Chr01G0012530.1	S	Function unknown	POORLY CHARACTERIZED	Chr01G0016320.1	ko04110	Cell cycle	Cellular Processes	Cell growth and death
Metallophos_C	PF14008.6	Chr01G0010890.1	3.4e-17	Iron/zinc purple acid phosphatase-like protein C	Chr01G0012540.1	B	Chromatin structure and dynamics	INFORMATION STORAGE AND PROCESSING	Chr01G0016320.1	ko04218	Cellular senescence	Cellular Processes	Cell growth and death
Metallophos	PF00149.28	Chr01G0010890.1	1.2e-16	Calcineurin-like phosphoesterase	Chr01G0012550.1	A	RNA processing and modification	INFORMATION STORAGE AND PROCESSING	Chr01G0016320.1	ko04350	TGF-beta signaling pathway	Environmental Information Processing	Signal transduction
PPR_2	PF13041.6	Chr01G0010910.1	1.3e-45	PPR repeat family	Chr01G0012560.1	A	RNA processing and modification	INFORMATION STORAGE AND PROCESSING	Chr01G0016320.1	ko05165	Human papillomavirus infection	Human Diseases	Infectious diseases: Viral
PPR	PF01535.20	Chr01G0010910.1	6.1e-45	PPR repeat	Chr01G0012570.1	C	Energy production and conversion	METABOLISM	Chr01G0016320.1	ko05203	Viral carcinogenesis	Human Diseases	Cancers: Overview
PPR_1	PF12854.7	Chr01G0010910.1	5e-26	PPR repeat	Chr01G0012580.1	G	Carbohydrate transport and metabolism	METABOLISM	Chr01G0016330.1	ko04391	Hippo signaling pathway - fly	Environmental Information Processing	Signal transduction
PPR_3	PF13812.6	Chr01G0010910.1	3.3e-18	Pentatricopeptide repeat domain	Chr01G0012590.1	S	Function unknown	POORLY CHARACTERIZED	Chr01G0016340.1	ko00710	Carbon fixation in photosynthetic organisms	Metabolism	Energy metabolism
PPR_long	PF17177.4	Chr01G0010910.1	1.8e-08	Pentacotripeptide-repeat region of PRORP	Chr01G0012620.1	T	Signal transduction mechanisms	CELLULAR PROCESSES AND SIGNALING	Chr01G0016350.1	ko04141	Protein processing in endoplasmic reticulum	Genetic Information Processing	Folding, sorting and degradation
LRR_8	PF13855.6	Chr01G0010920.1	7.1e-30	Leucine rich repeat	Chr01G0012620.1	Z	Cytoskeleton	CELLULAR PROCESSES AND SIGNALING	Chr01G0016360.1	ko04141	Protein processing in endoplasmic reticulum	Genetic Information Processing	Folding, sorting and degradation
LRR_4	PF12799.7	Chr01G0010920.1	1.1e-27	Leucine Rich repeats (2 copies)	Chr01G0012630.1	K	Transcription	INFORMATION STORAGE AND PROCESSING	Chr01G0016440.1	ko04075	Plant hormone signal transduction	Environmental Information Processing	Signal transduction
LRR_1	PF00560.33	Chr01G0010920.1	1.4e-20	Leucine Rich Repeat	Chr01G0012650.1	S	Function unknown	POORLY CHARACTERIZED	Chr01G0016460.1	ko04075	Plant hormone signal transduction	Environmental Information Processing	Signal transduction
LRR_6	PF13516.6	Chr01G0010920.1	7.2e-09	Leucine Rich repeat	Chr01G0012670.1	S	Function unknown	POORLY CHARACTERIZED	Chr01G0016470.1	ko04075	Plant hormone signal transduction	Environmental Information Processing	Signal transduction
CRAL_TRIO_2	PF13716.6	Chr01G0010940.1	4.7e-32	Divergent CRAL/TRIO domain	Chr01G0012690.1	O	Posttranslational modification, protein turnover, chaperones	CELLULAR PROCESSES AND SIGNALING	Chr01G0016540.1	ko03010	Ribosome	Genetic Information Processing	Translation
Macro	PF01661.21	Chr01G0010940.1	5.2e-25	Macro domain	Chr01G0012710.1	S	Function unknown	POORLY CHARACTERIZED	Chr01G0016540.1	ko04130	SNARE interactions in vesicular transport	Genetic Information Processing	Folding, sorting and degradation
PPR_2	PF13041.6	Chr01G0010950.1	2.5e-64	PPR repeat family	Chr01G0012720.1	T	Signal transduction mechanisms	CELLULAR PROCESSES AND SIGNALING	Chr01G0016540.1	ko04146	Peroxisome	Cellular Processes	Transport and catabolism
PPR	PF01535.20	Chr01G0010950.1	2.7e-64	PPR repeat	Chr01G0012730.1	A	RNA processing and modification	INFORMATION STORAGE AND PROCESSING	Chr01G0016550.1	ko03008	Ribosome biogenesis in eukaryotes	Genetic Information Processing	Translation
PPR_1	PF12854.7	Chr01G0010950.1	8.8e-25	PPR repeat	Chr01G0012750.1	S	Function unknown	POORLY CHARACTERIZED	Chr01G0016550.1	ko03013	RNA transport	Genetic Information Processing	Translation
PPR_3	PF13812.6	Chr01G0010950.1	4.4e-24	Pentatricopeptide repeat domain	Chr01G0012760.1	O	Posttranslational modification, protein turnover, chaperones	CELLULAR PROCESSES AND SIGNALING	Chr01G0016570.1	ko00230	Purine metabolism	Metabolism	Nucleotide metabolism
PPR_long	PF17177.4	Chr01G0010950.1	1.3e-10	Pentacotripeptide-repeat region of PRORP	Chr01G0012770.1	Q	Secondary metabolites biosynthesis, transport and catabolism	METABOLISM	Chr01G0016570.1	ko00240	Pyrimidine metabolism	Metabolism	Nucleotide metabolism
TPR_14	PF13428.6	Chr01G0010950.1	3.2e-08	Tetratricopeptide repeat	Chr01G0012780.1	G	Carbohydrate transport and metabolism	METABOLISM	Chr01G0016570.1	ko00480	Glutathione metabolism	Metabolism	Metabolism of other amino acids
AEP1	PF17049.5	Chr01G0010950.1	3.2e-06	ATPase expression protein 1	Chr01G0012800.1	S	Function unknown	POORLY CHARACTERIZED	Chr01G0016570.1	ko00983	Drug metabolism - other enzymes	Metabolism	Xenobiotics biodegradation and metabolism
DUF863	PF05904.11	Chr01G0010960.1	0	Plant protein of unknown function (DUF863)	Chr01G0012810.1	C	Energy production and conversion	METABOLISM	Chr01G0016600.1	ko04391	Hippo signaling pathway - fly	Environmental Information Processing	Signal transduction
Put_Phosphatase	PF06888.12	Chr01G0010970.1	2.4e-24	Putative Phosphatase	Chr01G0012810.1	G	Carbohydrate transport and metabolism	METABOLISM	Chr01G0016610.1	ko00310	Lysine degradation	Metabolism	Amino acid metabolism
DUF563	PF04577.14	Chr01G0010980.1	2.7e-64	Protein of unknown function (DUF563)	Chr01G0012820.1	A	RNA processing and modification	INFORMATION STORAGE AND PROCESSING	Chr01G0016620.1	ko04010	MAPK signaling pathway	Environmental Information Processing	Signal transduction
WRKY	PF03106.15	Chr01G0010990.1	2e-53	WRKY DNA -binding domain	Chr01G0012830.1	L	Replication, recombination and repair	INFORMATION STORAGE AND PROCESSING	Chr01G0016620.1	ko04064	NF-kappa B signaling pathway	Environmental Information Processing	Signal transduction
MinE	PF03776.14	Chr01G0011020.1	2.1e-15	Septum formation topological specificity factor MinE	Chr01G0012840.1	S	Function unknown	POORLY CHARACTERIZED	Chr01G0016620.1	ko04620	Toll-like receptor signaling pathway	Organismal Systems	Immune system
DUF155	PF02582.14	Chr01G0011030.1	2.8e-28	Uncharacterised ACR, YagE family COG1723	Chr01G0012850.1	L	Replication, recombination and repair	INFORMATION STORAGE AND PROCESSING	Chr01G0016620.1	ko04621	NOD-like receptor signaling pathway	Organismal Systems	Immune system
DUF538	PF04398.12	Chr01G0011040.1	1.8e-29	Protein of unknown function, DUF538	Chr01G0012880.1	D	Cell cycle control, cell division, chromosome partitioning	CELLULAR PROCESSES AND SIGNALING	Chr01G0016620.1	ko04624	Toll and Imd signaling pathway	Organismal Systems	Immune system
DUF563	PF04577.14	Chr01G0011050.1	3.9e-07	Protein of unknown function (DUF563)	Chr01G0012890.1	D	Cell cycle control, cell division, chromosome partitioning	CELLULAR PROCESSES AND SIGNALING	Chr01G0016620.1	ko04722	Neurotrophin signaling pathway	Organismal Systems	Nervous system
DUF1336	PF07059.12	Chr01G0011070.1	7.1e-57	Protein of unknown function (DUF1336)	Chr01G0012900.1	D	Cell cycle control, cell division, chromosome partitioning	CELLULAR PROCESSES AND SIGNALING	Chr01G0016620.1	ko05133	Pertussis	Human Diseases	Infectious diseases: Bacterial
DHHC	PF01529.20	Chr01G0011080.1	7.7e-29	DHHC palmitoyltransferase	Chr01G0012910.1	S	Function unknown	POORLY CHARACTERIZED	Chr01G0016620.1	ko05140	Leishmaniasis	Human Diseases	Infectious diseases: Parasitic
Piwi	PF02171.17	Chr01G0011120.1	1.3e-92	Piwi domain	Chr01G0012920.1	F	Nucleotide transport and metabolism	METABOLISM	Chr01G0016620.1	ko05142	Chagas disease (American trypanosomiasis)	Human Diseases	Infectious diseases: Parasitic
ArgoN	PF16486.5	Chr01G0011120.1	5.9e-25	N-terminal domain of argonaute	Chr01G0012930.1	S	Function unknown	POORLY CHARACTERIZED	Chr01G0016620.1	ko05145	Toxoplasmosis	Human Diseases	Infectious diseases: Parasitic
PAZ	PF02170.22	Chr01G0011120.1	2.5e-23	PAZ domain	Chr01G0012940.1	S	Function unknown	POORLY CHARACTERIZED	Chr01G0016620.1	ko05152	Tuberculosis	Human Diseases	Infectious diseases: Bacterial
ArgoL1	PF08699.10	Chr01G0011120.1	3.6e-16	Argonaute linker 1 domain	Chr01G0012950.1	S	Function unknown	POORLY CHARACTERIZED	Chr01G0016620.1	ko05162	Measles	Human Diseases	Infectious diseases: Viral
ArgoL2	PF16488.5	Chr01G0011120.1	8.1e-06	Argonaute linker 2 domain	Chr01G0012960.1	T	Signal transduction mechanisms	CELLULAR PROCESSES AND SIGNALING	Chr01G0016620.1	ko05164	Influenza A	Human Diseases	Infectious diseases: Viral
RSN1_TM	PF13967.6	Chr01G0011140.1	2.3e-40	Late exocytosis, associated with Golgi transport	Chr01G0012970.1	S	Function unknown	POORLY CHARACTERIZED	Chr01G0016630.1	ko00940	Phenylpropanoid biosynthesis	Metabolism	Biosynthesis of other secondary metabolites
PHM7_cyt	PF14703.6	Chr01G0011140.1	6.1e-28	Cytosolic domain of 10TM putative phosphate transporter	Chr01G0012980.1	S	Function unknown	POORLY CHARACTERIZED	Chr01G0016700.1	ko03010	Ribosome	Genetic Information Processing	Translation
RSN1_7TM	PF02714.15	Chr01G0011140.1	3.6e-21	Calcium-dependent channel, 7TM region, putative phosphate	Chr01G0012990.1	S	Function unknown	POORLY CHARACTERIZED	Chr01G0016710.1	ko03010	Ribosome	Genetic Information Processing	Translation
Glyco_transf_34	PF05637.12	Chr01G0011150.1	1.4e-68	galactosyl transferase GMA12/MNN10 family	Chr01G0013000.1	S	Function unknown	POORLY CHARACTERIZED	Chr01G0016720.1	ko04712	Circadian rhythm - plant	Organismal Systems	Environmental adaptation
RPN6_N	PF18055.1	Chr01G0011160.1	3.1e-35	26S proteasome regulatory subunit RPN6 N-terminal domain	Chr01G0013010.1	S	Function unknown	POORLY CHARACTERIZED	Chr01G0016740.1	ko00564	Glycerophospholipid metabolism	Metabolism	Lipid metabolism
PCI	PF01399.27	Chr01G0011160.1	1.8e-20	PCI domain	Chr01G0013020.1	L	Replication, recombination and repair	INFORMATION STORAGE AND PROCESSING	Chr01G0016740.1	ko03010	Ribosome	Genetic Information Processing	Translation
RPN6_C_helix	PF18503.1	Chr01G0011160.1	2e-12	26S proteasome subunit RPN6 C-terminal helix domain	Chr01G0013030.1	O	Posttranslational modification, protein turnover, chaperones	CELLULAR PROCESSES AND SIGNALING	Chr01G0016740.1	ko05231	Choline metabolism in cancer	Human Diseases	Cancers: Overview
Sec7	PF01369.20	Chr01G0011170.1	1.1e-70	Sec7 domain	Chr01G0013040.1	S	Function unknown	POORLY CHARACTERIZED	Chr01G0016750.1	ko00562	Inositol phosphate metabolism	Metabolism	Carbohydrate metabolism
Sec7_N	PF12783.7	Chr01G0011170.1	6.3e-34	Guanine nucleotide exchange factor in Golgi transport N-terminal	Chr01G0013050.1	J	Translation, ribosomal structure and biogenesis	INFORMATION STORAGE AND PROCESSING	Chr01G0016750.1	ko03010	Ribosome	Genetic Information Processing	Translation
V-SNARE	PF05008.15	Chr01G0011180.1	2.4e-21	Vesicle transport v-SNARE protein N-terminus	Chr01G0013060.1	D	Cell cycle control, cell division, chromosome partitioning	CELLULAR PROCESSES AND SIGNALING	Chr01G0016750.1	ko04070	Phosphatidylinositol signaling system	Environmental Information Processing	Signal transduction
V-SNARE_C	PF12352.8	Chr01G0011180.1	4.5e-17	Snare region anchored in the vesicle membrane C-terminus	Chr01G0013070.1	D	Cell cycle control, cell division, chromosome partitioning	CELLULAR PROCESSES AND SIGNALING	Chr01G0016760.1	ko00062	Fatty acid elongation	Metabolism	Lipid metabolism
Ank_4	PF13637.6	Chr01G0011190.1	7.4e-10	Ankyrin repeats (many copies)	Chr01G0013090.1	O	Posttranslational modification, protein turnover, chaperones	CELLULAR PROCESSES AND SIGNALING	Chr01G0016770.1	ko03013	RNA transport	Genetic Information Processing	Translation
Ank_2	PF12796.7	Chr01G0011190.1	6.5e-09	Ankyrin repeats (3 copies)	Chr01G0013100.1	U	Intracellular trafficking, secretion, and vesicular transpor	CELLULAR PROCESSES AND SIGNALINGt	Chr01G0016770.1	ko03015	mRNA surveillance pathway	Genetic Information Processing	Translation
Ank_3	PF13606.6	Chr01G0011190.1	3e-07	Ankyrin repeat	Chr01G0013110.1	U	Intracellular trafficking, secretion, and vesicular transpor	CELLULAR PROCESSES AND SIGNALINGt	Chr01G0016770.1	ko03018	RNA degradation	Genetic Information Processing	Folding, sorting and degradation
Ank	PF00023.30	Chr01G0011190.1	1.3e-06	Ankyrin repeat	Chr01G0013120.1	S	Function unknown	POORLY CHARACTERIZED	Chr01G0016790.1	ko04137	Mitophagy - animal	Cellular Processes	Transport and catabolism
Ank_5	PF13857.6	Chr01G0011190.1	3.2e-06	Ankyrin repeats (many copies)	Chr01G0013130.1	G	Carbohydrate transport and metabolism	METABOLISM	Chr01G0016790.1	ko04138	Autophagy - yeast	Cellular Processes	Transport and catabolism
Pkinase_Tyr	PF07714.17	Chr01G0011200.1	5e-65	Protein tyrosine kinase	Chr01G0013140.1	P	Inorganic ion transport and metabolism	METABOLISM	Chr01G0016790.1	ko04140	Autophagy - animal	Cellular Processes	Transport and catabolism
Pkinase	PF00069.25	Chr01G0011200.1	8.3e-58	Protein kinase domain	Chr01G0013160.1	H	Coenzyme transport and metabolism	METABOLISM	Chr01G0016790.1	ko04144	Endocytosis	Cellular Processes	Transport and catabolism
EMP24_GP25L	PF01105.24	Chr01G0011210.1	1.6e-51	emp24/gp25L/p24 family/GOLD	Chr01G0013180.1	S	Function unknown	POORLY CHARACTERIZED	Chr01G0016790.1	ko04145	Phagosome	Cellular Processes	Transport and catabolism
DUF4413	PF14372.6	Chr01G0011220.1	1.6e-26	Domain of unknown function (DUF4413)	Chr01G0013190.1	T	Signal transduction mechanisms	CELLULAR PROCESSES AND SIGNALING	Chr01G0016790.1	ko05132	Salmonella infection	Human Diseases	Infectious diseases: Bacterial
zf-BED	PF02892.15	Chr01G0011220.1	6e-09	BED zinc finger	Chr01G0013200.1	F	Nucleotide transport and metabolism	METABOLISM	Chr01G0016790.1	ko05146	Amoebiasis	Human Diseases	Infectious diseases: Parasitic
O-FucT	PF10250.9	Chr01G0011230.1	9.3e-73	GDP-fucose protein O-fucosyltransferase	Chr01G0013210.1	S	Function unknown	POORLY CHARACTERIZED	Chr01G0016790.1	ko05152	Tuberculosis	Human Diseases	Infectious diseases: Bacterial
GST_N	PF02798.20	Chr01G0011240.1	3.1e-15	Glutathione S-transferase, N-terminal domain	Chr01G0013220.1	A	RNA processing and modification	INFORMATION STORAGE AND PROCESSING	Chr01G0016800.1	ko04137	Mitophagy - animal	Cellular Processes	Transport and catabolism
GST_N_3	PF13417.6	Chr01G0011240.1	2.2e-13	Glutathione S-transferase, N-terminal domain	Chr01G0013240.1	O	Posttranslational modification, protein turnover, chaperones	CELLULAR PROCESSES AND SIGNALING	Chr01G0016800.1	ko04138	Autophagy - yeast	Cellular Processes	Transport and catabolism
GST_N_2	PF13409.6	Chr01G0011240.1	1e-07	Glutathione S-transferase, N-terminal domain	Chr01G0013250.1	O	Posttranslational modification, protein turnover, chaperones	CELLULAR PROCESSES AND SIGNALING	Chr01G0016800.1	ko04140	Autophagy - animal	Cellular Processes	Transport and catabolism
GST_C	PF00043.25	Chr01G0011240.1	1.3e-06	Glutathione S-transferase, C-terminal domain	Chr01G0013260.1	J	Translation, ribosomal structure and biogenesis	INFORMATION STORAGE AND PROCESSING	Chr01G0016800.1	ko04144	Endocytosis	Cellular Processes	Transport and catabolism
GST_C_2	PF13410.6	Chr01G0011240.1	3.1e-06	Glutathione S-transferase, C-terminal domain	Chr01G0013270.1	S	Function unknown	POORLY CHARACTERIZED	Chr01G0016800.1	ko04145	Phagosome	Cellular Processes	Transport and catabolism
GCK	PF07802.11	Chr01G0011250.1	1.5e-35	GCK domain	Chr01G0013280.1	K	Transcription	INFORMATION STORAGE AND PROCESSING	Chr01G0016800.1	ko05132	Salmonella infection	Human Diseases	Infectious diseases: Bacterial
EXS	PF03124.14	Chr01G0011260.1	3e-47	EXS family	Chr01G0013290.1	Z	Cytoskeleton	CELLULAR PROCESSES AND SIGNALING	Chr01G0016800.1	ko05146	Amoebiasis	Human Diseases	Infectious diseases: Parasitic
Myb_DNA-binding	PF00249.31	Chr01G0011290.1	1.3e-33	Myb-like DNA-binding domain	Chr01G0013300.1	K	Transcription	INFORMATION STORAGE AND PROCESSING	Chr01G0016800.1	ko05152	Tuberculosis	Human Diseases	Infectious diseases: Bacterial
Myb_DNA-bind_6	PF13921.6	Chr01G0011290.1	2.6e-22	Myb-like DNA-binding domain	Chr01G0013310.1	S	Function unknown	POORLY CHARACTERIZED	Chr01G0016840.1	ko00600	Sphingolipid metabolism	Metabolism	Lipid metabolism
Myb_DNA-binding	PF00249.31	Chr01G0011300.1	4.3e-33	Myb-like DNA-binding domain	Chr01G0013340.1	L	Replication, recombination and repair	INFORMATION STORAGE AND PROCESSING	Chr01G0016990.1	ko00190	Oxidative phosphorylation	Metabolism	Energy metabolism
Myb_DNA-bind_6	PF13921.6	Chr01G0011300.1	2.8e-22	Myb-like DNA-binding domain	Chr01G0013350.1	L	Replication, recombination and repair	INFORMATION STORAGE AND PROCESSING	Chr01G0016990.1	ko00195	Photosynthesis	Metabolism	Energy metabolism
Mito_carr	PF00153.27	Chr01G0011310.1	3.3e-59	Mitochondrial carrier protein	Chr01G0013360.1	T	Signal transduction mechanisms	CELLULAR PROCESSES AND SIGNALING	Chr01G0017000.1	ko04144	Endocytosis	Cellular Processes	Transport and catabolism
SET	PF00856.28	Chr01G0011320.1	1.1e-17	SET domain	Chr01G0013380.1	D	Cell cycle control, cell division, chromosome partitioning	CELLULAR PROCESSES AND SIGNALING	Chr01G0017030.1	ko04016	MAPK signaling pathway - plant	Environmental Information Processing	Signal transduction
TPR_1	PF00515.28	Chr01G0011320.1	6.5e-08	Tetratricopeptide repeat	Chr01G0013400.1	S	Function unknown	POORLY CHARACTERIZED	Chr01G0017040.1	ko00770	Pantothenate and CoA biosynthesis	Metabolism	Metabolism of cofactors and vitamins
TPR_2	PF07719.17	Chr01G0011320.1	3.7e-06	Tetratricopeptide repeat	Chr01G0013410.1	P	Inorganic ion transport and metabolism	METABOLISM	Chr01G0017060.1	ko04075	Plant hormone signal transduction	Environmental Information Processing	Signal transduction
NAM	PF02365.15	Chr01G0011340.1	5.4e-39	No apical meristem (NAM) protein	Chr01G0013420.1	C	Energy production and conversion	METABOLISM	Chr01G0017070.1	ko04075	Plant hormone signal transduction	Environmental Information Processing	Signal transduction
DUF962	PF06127.11	Chr01G0011350.1	2.8e-31	Protein of unknown function (DUF962)	Chr01G0013440.1	S	Function unknown	POORLY CHARACTERIZED	Chr01G0017180.1	ko00300	Lysine biosynthesis	Metabolism	Amino acid metabolism
PsbQ	PF05757.11	Chr01G0011360.1	1.6e-25	Oxygen evolving enhancer protein 3 (PsbQ)	Chr01G0013450.1	K	Transcription	INFORMATION STORAGE AND PROCESSING	Chr01G0017200.1	ko03015	mRNA surveillance pathway	Genetic Information Processing	Translation
Endosulfine	PF04667.17	Chr01G0011370.1	2.6e-25	cAMP-regulated phosphoprotein/endosulfine conserved region	Chr01G0013470.1	E	Amino acid transport and metabolism	METABOLISM	Chr01G0017220.1	ko03010	Ribosome	Genetic Information Processing	Translation
KH_1	PF00013.29	Chr01G0011390.1	1.3e-26	KH domain	Chr01G0013500.1	O	Posttranslational modification, protein turnover, chaperones	CELLULAR PROCESSES AND SIGNALING	Chr01G0017250.1	ko00061	Fatty acid biosynthesis	Metabolism	Lipid metabolism
KH_2	PF07650.17	Chr01G0011390.1	5.7e-09	KH domain	Chr01G0013510.1	O	Posttranslational modification, protein turnover, chaperones	CELLULAR PROCESSES AND SIGNALING	Chr01G0017250.1	ko00254	Aflatoxin biosynthesis	Metabolism	Biosynthesis of other secondary metabolites
Methyltransf_11	PF08241.12	Chr01G0011400.1	3.5e-21	Methyltransferase domain	Chr01G0013520.1	O	Posttranslational modification, protein turnover, chaperones	CELLULAR PROCESSES AND SIGNALING	Chr01G0017250.1	ko00620	Pyruvate metabolism	Metabolism	Carbohydrate metabolism
Methyltransf_25	PF13649.6	Chr01G0011400.1	4.1e-15	Methyltransferase domain	Chr01G0013530.1	S	Function unknown	POORLY CHARACTERIZED	Chr01G0017250.1	ko00640	Propanoate metabolism	Metabolism	Carbohydrate metabolism
Methyltransf_23	PF13489.6	Chr01G0011400.1	8.3e-15	Methyltransferase domain	Chr01G0013540.1	G	Carbohydrate transport and metabolism	METABOLISM	Chr01G0017250.1	ko04152	AMPK signaling pathway	Environmental Information Processing	Signal transduction
Methyltransf_31	PF13847.6	Chr01G0011400.1	1.6e-10	Methyltransferase domain	Chr01G0013550.1	U	Intracellular trafficking, secretion, and vesicular transpor	CELLULAR PROCESSES AND SIGNALINGt	Chr01G0017250.1	ko04910	Insulin signaling pathway	Organismal Systems	Endocrine system
Ubie_methyltran	PF01209.18	Chr01G0011400.1	6.6e-09	ubiE/COQ5 methyltransferase family	Chr01G0013560.1	T	Signal transduction mechanisms	CELLULAR PROCESSES AND SIGNALING	Chr01G0017250.1	ko04922	Glucagon signaling pathway	Organismal Systems	Endocrine system
Methyltransf_12	PF08242.12	Chr01G0011400.1	1.9e-08	Methyltransferase domain	Chr01G0013580.1	I	Lipid transport and metabolism	METABOLISM	Chr01G0017290.1	ko00010	Glycolysis / Gluconeogenesis	Metabolism	Carbohydrate metabolism
Pollen_allerg_1	PF01357.21	Chr01G0011420.1	2.1e-30	Pollen allergen	Chr01G0013590.1	S	Function unknown	POORLY CHARACTERIZED	Chr01G0017290.1	ko00260	Glycine, serine and threonine metabolism	Metabolism	Amino acid metabolism
DPBB_1	PF03330.18	Chr01G0011420.1	2.1e-23	Lytic transglycolase	Chr01G0013600.1	G	Carbohydrate transport and metabolism	METABOLISM	Chr01G0017290.1	ko00680	Methane metabolism	Metabolism	Energy metabolism
Retrotran_gag_2	PF14223.6	Chr01G0011430.1	2e-17	gag-polypeptide of LTR copia-type	Chr01G0013610.1	G	Carbohydrate transport and metabolism	METABOLISM	Chr01G0017290.1	ko04922	Glucagon signaling pathway	Organismal Systems	Endocrine system
mTERF	PF02536.14	Chr01G0011440.1	8.6e-39	mTERF	Chr01G0013620.1	G	Carbohydrate transport and metabolism	METABOLISM	Chr01G0017290.1	ko05230	Central carbon metabolism in cancer	Human Diseases	Cancers: Overview
PRA1	PF03208.19	Chr01G0011450.1	1.4e-13	PRA1 family protein	Chr01G0013630.1	L	Replication, recombination and repair	INFORMATION STORAGE AND PROCESSING	Chr01G0017370.1	ko00500	Starch and sucrose metabolism	Metabolism	Carbohydrate metabolism
Myb_DNA-binding	PF00249.31	Chr01G0011460.1	1.3e-32	Myb-like DNA-binding domain	Chr01G0013640.1	O	Posttranslational modification, protein turnover, chaperones	CELLULAR PROCESSES AND SIGNALING	Chr01G0017470.1	ko03040	Spliceosome	Genetic Information Processing	Transcription
Myb_DNA-bind_6	PF13921.6	Chr01G0011460.1	3.4e-22	Myb-like DNA-binding domain	Chr01G0013650.1	S	Function unknown	POORLY CHARACTERIZED	Chr01G0017470.1	ko05168	Herpes simplex infection	Human Diseases	Infectious diseases: Viral
EF-hand_1	PF00036.32	Chr01G0011470.1	7.4e-16	EF hand	Chr01G0013670.1	S	Function unknown	POORLY CHARACTERIZED	Chr01G0017480.1	ko04712	Circadian rhythm - plant	Organismal Systems	Environmental adaptation
EF-hand_6	PF13405.6	Chr01G0011470.1	7.1e-14	EF-hand domain	Chr01G0013680.1	J	Translation, ribosomal structure and biogenesis	INFORMATION STORAGE AND PROCESSING	Chr01G0017500.1	ko04011	MAPK signaling pathway - yeast	Environmental Information Processing	Signal transduction
EF-hand_5	PF13202.6	Chr01G0011470.1	4.9e-13	EF hand	Chr01G0013690.1	S	Function unknown	POORLY CHARACTERIZED	Chr01G0017510.1	ko04011	MAPK signaling pathway - yeast	Environmental Information Processing	Signal transduction
EF-hand_7	PF13499.6	Chr01G0011470.1	2e-12	EF-hand domain pair	Chr01G0013710.1	C	Energy production and conversion	METABOLISM	Chr01G0017530.1	ko04011	MAPK signaling pathway - yeast	Environmental Information Processing	Signal transduction
EF-hand_8	PF13833.6	Chr01G0011470.1	3.2e-09	EF-hand domain pair	Chr01G0013720.1	S	Function unknown	POORLY CHARACTERIZED	Chr01G0017530.1	ko04110	Cell cycle	Cellular Processes	Cell growth and death
zf-Dof	PF02701.15	Chr01G0011480.1	3.4e-32	Dof domain, zinc finger	Chr01G0013730.1	T	Signal transduction mechanisms	CELLULAR PROCESSES AND SIGNALING	Chr01G0017530.1	ko04114	Oocyte meiosis	Cellular Processes	Cell growth and death
Myb_CC_LHEQLE	PF14379.6	Chr01G0011490.1	4.8e-23	MYB-CC type transfactor, LHEQLE motif	Chr01G0013740.1	S	Function unknown	POORLY CHARACTERIZED	Chr01G0017530.1	ko04151	PI3K-Akt signaling pathway	Environmental Information Processing	Signal transduction
Myb_DNA-binding	PF00249.31	Chr01G0011490.1	3.1e-06	Myb-like DNA-binding domain	Chr01G0013750.1	K	Transcription	INFORMATION STORAGE AND PROCESSING	Chr01G0017530.1	ko04390	Hippo signaling pathway	Environmental Information Processing	Signal transduction
zf-RING_2	PF13639.6	Chr01G0011500.1	2.8e-14	Ring finger domain	Chr01G0013760.1	K	Transcription	INFORMATION STORAGE AND PROCESSING	Chr01G0017530.1	ko04391	Hippo signaling pathway - fly	Environmental Information Processing	Signal transduction
zf-C3HC4_2	PF13923.6	Chr01G0011500.1	9.3e-11	Zinc finger, C3HC4 type (RING finger)	Chr01G0013770.1	G	Carbohydrate transport and metabolism	METABOLISM	Chr01G0017530.1	ko04722	Neurotrophin signaling pathway	Organismal Systems	Nervous system
zf-rbx1	PF12678.7	Chr01G0011500.1	1.3e-08	RING-H2 zinc finger domain	Chr01G0013780.1	P	Inorganic ion transport and metabolism	METABOLISM	Chr01G0017530.1	ko05169	Epstein-Barr virus infection	Human Diseases	Infectious diseases: Viral
zf-RING_11	PF17123.5	Chr01G0011500.1	2e-08	RING-like zinc finger	Chr01G0013790.1	G	Carbohydrate transport and metabolism	METABOLISM	Chr01G0017530.1	ko05203	Viral carcinogenesis	Human Diseases	Cancers: Overview
zf-C3HC4	PF00097.25	Chr01G0011500.1	1.7e-07	Zinc finger, C3HC4 type (RING finger)	Chr01G0013800.1	S	Function unknown	POORLY CHARACTERIZED	Chr01G0017670.1	ko00400	Phenylalanine, tyrosine and tryptophan biosynthesis	Metabolism	Amino acid metabolism
Galactosyl_T	PF01762.21	Chr01G0011510.1	1.5e-38	Galactosyltransferase	Chr01G0013810.1	L	Replication, recombination and repair	INFORMATION STORAGE AND PROCESSING	Chr01G0017670.1	ko02024	Quorum sensing	Cellular Processes	Cellular community - prokaryotes
Gal-bind_lectin	PF00337.22	Chr01G0011510.1	4.5e-36	Galactoside-binding lectin	Chr01G0013820.1	O	Posttranslational modification, protein turnover, chaperones	CELLULAR PROCESSES AND SIGNALING	Chr01G0017680.1	ko01521	EGFR tyrosine kinase inhibitor resistance	Human Diseases	Drug resistance: Antineoplastic
Ribonuclease_T2	PF00445.18	Chr01G0011520.1	3.3e-55	Ribonuclease T2 family	Chr01G0013830.1	S	Function unknown	POORLY CHARACTERIZED	Chr01G0017680.1	ko03010	Ribosome	Genetic Information Processing	Translation
Ribonuclease_T2	PF00445.18	Chr01G0011530.1	6.4e-59	Ribonuclease T2 family	Chr01G0013840.1	S	Function unknown	POORLY CHARACTERIZED	Chr01G0017680.1	ko04066	HIF-1 signaling pathway	Environmental Information Processing	Signal transduction
Ribonuclease_T2	PF00445.18	Chr01G0011540.1	1.8e-78	Ribonuclease T2 family	Chr01G0013850.1	S	Function unknown	POORLY CHARACTERIZED	Chr01G0017680.1	ko04150	mTOR signaling pathway	Environmental Information Processing	Signal transduction
DYW_deaminase	PF14432.6	Chr01G0011550.1	1.9e-41	DYW family of nucleic acid deaminases	Chr01G0013860.1	S	Function unknown	POORLY CHARACTERIZED	Chr01G0017680.1	ko04151	PI3K-Akt signaling pathway	Environmental Information Processing	Signal transduction
PPR	PF01535.20	Chr01G0011550.1	1.1e-39	PPR repeat	Chr01G0013870.1	E	Amino acid transport and metabolism	METABOLISM	Chr01G0017680.1	ko04371	Apelin signaling pathway	Environmental Information Processing	Signal transduction
PPR_2	PF13041.6	Chr01G0011550.1	7.8e-39	PPR repeat family	Chr01G0013890.1	S	Function unknown	POORLY CHARACTERIZED	Chr01G0017680.1	ko04714	Thermogenesis	Organismal Systems	Environmental adaptation
PPR_1	PF12854.7	Chr01G0011550.1	3.2e-22	PPR repeat	Chr01G0013900.1	E	Amino acid transport and metabolism	METABOLISM	Chr01G0017680.1	ko04910	Insulin signaling pathway	Organismal Systems	Endocrine system
PPR_3	PF13812.6	Chr01G0011550.1	2.7e-17	Pentatricopeptide repeat domain	Chr01G0013910.1	E	Amino acid transport and metabolism	METABOLISM	Chr01G0017680.1	ko05205	Proteoglycans in cancer	Human Diseases	Cancers: Overview
Aa_trans	PF01490.18	Chr01G0011560.1	9.7e-65	Transmembrane amino acid transporter protein	Chr01G0013920.1	U	Intracellular trafficking, secretion, and vesicular transpor	CELLULAR PROCESSES AND SIGNALINGt	Chr01G0017690.1	ko04011	MAPK signaling pathway - yeast	Environmental Information Processing	Signal transduction
GDA1_CD39	PF01150.17	Chr01G0011570.1	1.9e-79	GDA1/CD39 (nucleoside phosphatase) family	Chr01G0013930.1	U	Intracellular trafficking, secretion, and vesicular transpor	CELLULAR PROCESSES AND SIGNALINGt	Chr01G0017690.1	ko04110	Cell cycle	Cellular Processes	Cell growth and death
ZF-HD_dimer	PF04770.12	Chr01G0011600.1	1.3e-27	ZF-HD protein dimerisation region	Chr01G0013940.1	T	Signal transduction mechanisms	CELLULAR PROCESSES AND SIGNALING	Chr01G0017690.1	ko04114	Oocyte meiosis	Cellular Processes	Cell growth and death
DUF1666	PF07891.12	Chr01G0011610.1	2.3e-85	Protein of unknown function (DUF1666)	Chr01G0013950.1	Q	Secondary metabolites biosynthesis, transport and catabolism	METABOLISM	Chr01G0017690.1	ko04151	PI3K-Akt signaling pathway	Environmental Information Processing	Signal transduction
Ribosomal_L34e	PF01199.18	Chr01G0011610.1	7e-37	Ribosomal protein L34e	Chr01G0013960.1	E	Amino acid transport and metabolism	METABOLISM	Chr01G0017690.1	ko04390	Hippo signaling pathway	Environmental Information Processing	Signal transduction
GST_N	PF02798.20	Chr01G0011620.1	2.8e-17	Glutathione S-transferase, N-terminal domain	Chr01G0013970.1	E	Amino acid transport and metabolism	METABOLISM	Chr01G0017690.1	ko04391	Hippo signaling pathway - fly	Environmental Information Processing	Signal transduction
GST_N_3	PF13417.6	Chr01G0011620.1	8.2e-15	Glutathione S-transferase, N-terminal domain	Chr01G0013970.1	F	Nucleotide transport and metabolism	METABOLISM	Chr01G0017690.1	ko04722	Neurotrophin signaling pathway	Organismal Systems	Nervous system
GST_N_2	PF13409.6	Chr01G0011620.1	1.9e-12	Glutathione S-transferase, N-terminal domain	Chr01G0013980.1	E	Amino acid transport and metabolism	METABOLISM	Chr01G0017690.1	ko05169	Epstein-Barr virus infection	Human Diseases	Infectious diseases: Viral
NAM	PF02365.15	Chr01G0011640.1	4.9e-37	No apical meristem (NAM) protein	Chr01G0013990.1	S	Function unknown	POORLY CHARACTERIZED	Chr01G0017690.1	ko05203	Viral carcinogenesis	Human Diseases	Cancers: Overview
RCC1	PF00415.18	Chr01G0011660.1	8.8e-75	Regulator of chromosome condensation (RCC1) repeat	Chr01G0014000.1	S	Function unknown	POORLY CHARACTERIZED	Chr01G0017720.1	ko00010	Glycolysis / Gluconeogenesis	Metabolism	Carbohydrate metabolism
RCC1_2	PF13540.6	Chr01G0011660.1	3.9e-31	Regulator of chromosome condensation (RCC1) repeat	Chr01G0014010.1	Q	Secondary metabolites biosynthesis, transport and catabolism	METABOLISM	Chr01G0017720.1	ko00071	Fatty acid degradation	Metabolism	Lipid metabolism
FYVE	PF01363.21	Chr01G0011660.1	2e-12	FYVE zinc finger	Chr01G0014030.1	V	Defense mechanisms	CELLULAR PROCESSES AND SIGNALING	Chr01G0017720.1	ko00190	Oxidative phosphorylation	Metabolism	Energy metabolism
BRX	PF08381.11	Chr01G0011660.1	1.2e-08	Transcription factor regulating root and shoot growth via Pin3	Chr01G0014040.1	V	Defense mechanisms	CELLULAR PROCESSES AND SIGNALING	Chr01G0017720.1	ko00350	Tyrosine metabolism	Metabolism	Amino acid metabolism
TCP	PF03634.13	Chr01G0011670.1	1.3e-38	TCP family transcription factor	Chr01G0014050.1	V	Defense mechanisms	CELLULAR PROCESSES AND SIGNALING	Chr01G0017720.1	ko00625	Chloroalkane and chloroalkene degradation	Metabolism	Xenobiotics biodegradation and metabolism
Mog1	PF04603.12	Chr01G0011680.1	1.8e-30	Ran-interacting Mog1 protein	Chr01G0014060.1	V	Defense mechanisms	CELLULAR PROCESSES AND SIGNALING	Chr01G0017720.1	ko00626	Naphthalene degradation	Metabolism	Xenobiotics biodegradation and metabolism
ORC6	PF05460.13	Chr01G0011690.1	3.3e-22	Origin recognition complex subunit 6 (ORC6)	Chr01G0014070.1	V	Defense mechanisms	CELLULAR PROCESSES AND SIGNALING	Chr01G0017720.1	ko00680	Methane metabolism	Metabolism	Energy metabolism
FA_hydroxylase	PF04116.13	Chr01G0011700.1	3.6e-25	Fatty acid hydroxylase superfamily	Chr01G0014090.1	J	Translation, ribosomal structure and biogenesis	INFORMATION STORAGE AND PROCESSING	Chr01G0017720.1	ko00830	Retinol metabolism	Metabolism	Metabolism of cofactors and vitamins
Methyltransf_29	PF03141.16	Chr01G0011720.1	1.3e-21	Putative S-adenosyl-L-methionine-dependent methyltransferase	Chr01G0014100.1	S	Function unknown	POORLY CHARACTERIZED	Chr01G0017720.1	ko00980	Metabolism of xenobiotics by cytochrome P450	Metabolism	Xenobiotics biodegradation and metabolism
Methyltransf_29	PF03141.16	Chr01G0011730.1	2.1e-39	Putative S-adenosyl-L-methionine-dependent methyltransferase	Chr01G0014110.1	S	Function unknown	POORLY CHARACTERIZED	Chr01G0017720.1	ko00982	Drug metabolism - cytochrome P450	Metabolism	Xenobiotics biodegradation and metabolism
Methyltransf_29	PF03141.16	Chr01G0011740.1	2.3e-129	Putative S-adenosyl-L-methionine-dependent methyltransferase	Chr01G0014120.1	P	Inorganic ion transport and metabolism	METABOLISM	Chr01G0017720.1	ko04260	Cardiac muscle contraction	Organismal Systems	Circulatory system
Kelch_1	PF01344.25	Chr01G0011760.1	3e-26	Kelch motif	Chr01G0014130.1	S	Function unknown	POORLY CHARACTERIZED	Chr01G0017720.1	ko04714	Thermogenesis	Organismal Systems	Environmental adaptation
Kelch_6	PF13964.6	Chr01G0011760.1	8.3e-17	Kelch motif	Chr01G0014140.1	S	Function unknown	POORLY CHARACTERIZED	Chr01G0017720.1	ko04932	Non-alcoholic fatty liver disease (NAFLD)	Human Diseases	Endocrine and metabolic diseases
Kelch_4	PF13418.6	Chr01G0011760.1	1.4e-12	Galactose oxidase, central domain	Chr01G0014150.1	A	RNA processing and modification	INFORMATION STORAGE AND PROCESSING	Chr01G0017720.1	ko05010	Alzheimer disease	Human Diseases	Neurodegenerative diseases
Kelch_3	PF13415.6	Chr01G0011760.1	7e-10	Galactose oxidase, central domain	Chr01G0014160.1	S	Function unknown	POORLY CHARACTERIZED	Chr01G0017720.1	ko05012	Parkinson disease	Human Diseases	Neurodegenerative diseases
Kelch_2	PF07646.15	Chr01G0011760.1	5.6e-09	Kelch motif	Chr01G0014180.1	S	Function unknown	POORLY CHARACTERIZED	Chr01G0017720.1	ko05016	Huntington disease	Human Diseases	Neurodegenerative diseases
HLH	PF00010.26	Chr01G0011780.1	4.4e-06	Helix-loop-helix DNA-binding domain	Chr01G0014200.1	O	Posttranslational modification, protein turnover, chaperones	CELLULAR PROCESSES AND SIGNALING	Chr01G0017720.1	ko05204	Chemical carcinogenesis	Human Diseases	Cancers: Overview
RRM_1	PF00076.22	Chr01G0011790.1	2e-08	RNA recognition motif. (a.k.a. RRM, RBD, or RNP domain)	Chr01G0014210.1	S	Function unknown	POORLY CHARACTERIZED	Chr01G0017730.1	ko00190	Oxidative phosphorylation	Metabolism	Energy metabolism
[truncated: 45,816 more rows]

## Sheet: Sheet6
Supplementary Table 6 . Orthology of protein-coding genes among S. Dulcificum and other 10 species.					The number of gene and gene family in the 11 species.				The number of gene and gene family in the 5 species.
[truncated: 57 more rows]

[truncated: 13 more sheets: Sheet7, Sheet8, Sheet9, Sheet10, Sheet11, Sheet12, Sheet13, Sheet14, Sheet15, Sheet16, Sheet17, Sheet18, Sheet19]
